# Supplementary material for: Hormonal steroids induce multidrug resistance and stress response genes in Neisseria gonorrhoeae by binding to MtrR
Source: Nat Commun. 2024 Feb 7;15:1153. doi: 10.1038/s41467-024-45195-1 (PMC10850145; doi:10.1038/s41467-024-45195-1)
Supplement: Supplementary file 6 — Source Data [file 41467_2024_45195_MOESM6_ESM.zip › Source Data/ITC/WT/Progesterone/4P4MtrR2022March2.itc]

$ITC
$ 25 
$NOT
$ 25 
$ 600 
$ 199 
$ 8 
$ 2 
$ADCGainCode:  3 
$False,True,True
$ 2 , 4 , 600 , 2 
$ 12 , 24 , 600 , 2 
$ 12 , 24 , 600 , 2 
$ 12 , 24 , 600 , 2 
$ 12 , 24 , 600 , 2 
$ 12 , 24 , 600 , 2 
$ 12 , 24 , 600 , 2 
$ 12 , 24 , 600 , 2 
$ 12 , 24 , 600 , 2 
$ 12 , 24 , 600 , 2 
$ 12 , 24 , 600 , 2 
$ 12 , 24 , 600 , 2 
$ 12 , 24 , 600 , 2 
$ 12 , 24 , 600 , 2 
$ 12 , 24 , 600 , 2 
$ 12 , 24 , 600 , 2 
$ 12 , 24 , 600 , 2 
$ 12 , 24 , 600 , 2 
$ 12 , 24 , 600 , 2 
$ 12 , 24 , 600 , 2 
$ 12 , 24 , 600 , 2 
$ 12 , 24 , 600 , 2 
$ 12 , 24 , 600 , 2 
$ 12 , 24 , 600 , 2 
$ 12 , 24 , 600 , 2 
# 0 
# 0.2 
# 0.02 
# 1.4485 
# 25 
# 28.9316 
# 15.91949 
?
% VPITC12.10.1003
% 1.4485 
% 28.9316 
%-1.096232 , 100.1901 
% 0.443748 , 95.77349 
% 0.2232 
% 124.02 , 123.95 
% 1 , 80 
%-0.001812 , 0.055139 
% 0 , 8 
% 0 , 18 
% 104422       320637 
% 101.8 
% 260 , 310 , 470 , 530 
% 0.08632 ,-0.00346 , 0.0000110163 , 0.000000290198 ,-0.0000000019883 
% VPViewer2000 Ver: 1.40.0
@0
2.00,7.773110,25.01375,-0.000160,24.021459,-0.0076,1.375
4.00,7.772620,25.01434,-0.000161,24.021664,-0.0076,1.374
6.00,7.772126,25.01436,-0.000161,24.021999,-0.0076,1.374
8.00,7.771273,25.01435,-0.000160,24.021760,-0.0076,1.374
10.00,7.770516,25.01414,-0.000160,24.022061,-0.0076,1.374
12.00,7.769923,25.01396,-0.000161,24.021914,-0.0075,1.374
14.00,7.769874,25.01398,-0.000160,24.021519,-0.0075,1.373
16.00,7.770197,25.01379,-0.000160,24.022219,-0.0075,1.374
18.00,7.769656,25.01411,-0.000161,24.022003,-0.0075,1.374
20.00,7.769393,25.01382,-0.000159,24.022019,-0.0076,1.374
22.00,7.769179,25.01351,-0.000159,24.021940,-0.0076,1.374
24.00,7.768724,25.01353,-0.000159,24.022244,-0.0076,1.374
26.00,7.767657,25.01425,-0.000160,24.021385,-0.0076,1.375
28.00,7.767044,25.01410,-0.000160,24.021184,-0.0076,1.374
30.00,7.766323,25.01424,-0.000159,24.021191,-0.0075,1.374
32.00,7.765778,25.01453,-0.000159,24.021251,-0.0075,1.374
34.00,7.764797,25.01438,-0.000159,24.021504,-0.0075,1.374
36.00,7.763932,25.01525,-0.000159,24.021901,-0.0075,1.374
38.00,7.762829,25.01403,-0.000159,24.021876,-0.0075,1.374
40.00,7.762818,25.01421,-0.000161,24.021959,-0.0075,1.375
42.00,7.763227,25.01464,-0.000160,24.021744,-0.0076,1.375
44.00,7.762255,25.01462,-0.000161,24.021421,-0.0075,1.375
46.00,7.761791,25.01536,-0.000161,24.021552,-0.0076,1.375
48.00,7.761635,25.01518,-0.000160,24.021175,-0.0076,1.374
50.00,7.761810,25.01505,-0.000159,24.021827,-0.0075,1.374
52.00,7.761575,25.01527,-0.000160,24.021999,-0.0075,1.374
54.00,7.760773,25.01574,-0.000160,24.021704,-0.0076,1.374
56.00,7.760211,25.01565,-0.000161,24.021321,-0.0076,1.374
58.00,7.759672,25.01546,-0.000161,24.021637,-0.0076,1.375
60.00,7.758724,25.01545,-0.000160,24.022204,-0.0076,1.374
62.00,7.757504,25.01589,-0.000162,24.021419,-0.0076,1.375
64.00,7.756815,25.01500,-0.000162,24.021347,-0.0076,1.375
66.00,7.756240,25.01495,-0.000161,24.021785,-0.0076,1.374
68.00,7.755826,25.01533,-0.000158,24.021385,-0.0076,1.374
70.00,7.756067,25.01493,-0.000159,24.021305,-0.0076,1.374
72.00,7.755263,25.01535,-0.000159,24.021970,-0.0076,1.374
74.00,7.754988,25.01438,-0.000159,24.021805,-0.0076,1.374
76.00,7.754828,25.01483,-0.000160,24.021640,-0.0076,1.374
78.00,7.754046,25.01468,-0.000161,24.022208,-0.0075,1.374
80.00,7.754555,25.01477,-0.000160,24.021949,-0.0075,1.374
82.00,7.754455,25.01492,-0.000160,24.021858,-0.0076,1.374
84.00,7.753213,25.01524,-0.000162,24.022030,-0.0076,1.374
86.00,7.752077,25.01491,-0.000162,24.021055,-0.0076,1.374
88.00,7.751526,25.01446,-0.000161,24.021175,-0.0076,1.374
90.00,7.751791,25.01512,-0.000160,24.021608,-0.0076,1.374
92.00,7.750884,25.01538,-0.000160,24.021412,-0.0076,1.374
94.00,7.750166,25.01602,-0.000161,24.020959,-0.0076,1.374
96.00,7.750616,25.01624,-0.000160,24.022190,-0.0076,1.374
98.00,7.749640,25.01580,-0.000159,24.021463,-0.0076,1.375
100.00,7.748772,25.01520,-0.000160,24.021863,-0.0076,1.374
102.00,7.749275,25.01542,-0.000160,24.021820,-0.0075,1.374
104.00,7.749268,25.01608,-0.000160,24.022079,-0.0075,1.374
106.00,7.748332,25.01627,-0.000160,24.021729,-0.0076,1.375
108.00,7.747976,25.01681,-0.000160,24.021452,-0.0076,1.375
110.00,7.746943,25.01559,-0.000160,24.021932,-0.0076,1.375
112.00,7.746797,25.01581,-0.000160,24.021258,-0.0076,1.374
114.00,7.746215,25.01551,-0.000159,24.022425,-0.0075,1.374
116.00,7.745887,25.01562,-0.000160,24.022516,-0.0076,1.374
118.00,7.745031,25.01650,-0.000161,24.021659,-0.0076,1.374
120.00,7.744950,25.01603,-0.000161,24.021911,-0.0076,1.374
122.00,7.744816,25.01548,-0.000159,24.021508,-0.0076,1.374
124.00,7.744686,25.01631,-0.000160,24.021530,-0.0076,1.374
126.00,7.744381,25.01541,-0.000161,24.021881,-0.0076,1.374
128.00,7.743160,25.01564,-0.000161,24.022010,-0.0076,1.374
130.00,7.741072,25.01585,-0.000159,24.022019,-0.0076,1.374
132.00,7.740531,25.01598,-0.000159,24.021461,-0.0076,1.374
134.00,7.739409,25.01596,-0.000162,24.020752,-0.0076,1.375
136.00,7.739664,25.01613,-0.000162,24.021207,-0.0076,1.375
138.00,7.739244,25.01596,-0.000161,24.021258,-0.0076,1.374
140.00,7.738155,25.01584,-0.000159,24.021185,-0.0076,1.374
142.00,7.737878,25.01560,-0.000161,24.021472,-0.0076,1.375
144.00,7.737732,25.01455,-0.000162,24.021336,-0.0076,1.375
146.00,7.737752,25.01415,-0.000161,24.021209,-0.0076,1.375
148.00,7.737991,25.01507,-0.000161,24.021011,-0.0076,1.375
150.00,7.737420,25.01478,-0.000161,24.021608,-0.0075,1.375
152.00,7.737693,25.01415,-0.000160,24.021586,-0.0076,1.374
154.00,7.737519,25.01397,-0.000159,24.021503,-0.0076,1.375
156.00,7.736781,25.01401,-0.000161,24.020727,-0.0076,1.375
158.00,7.736072,25.01410,-0.000161,24.021601,-0.0076,1.374
160.00,7.735143,25.01475,-0.000160,24.021793,-0.0075,1.374
162.00,7.734118,25.01467,-0.000160,24.021715,-0.0076,1.374
164.00,7.733957,25.01527,-0.000159,24.022066,-0.0076,1.374
166.00,7.734115,25.01572,-0.000160,24.021401,-0.0076,1.374
168.00,7.733769,25.01490,-0.000160,24.021419,-0.0076,1.374
170.00,7.733040,25.01551,-0.000160,24.021813,-0.0076,1.375
172.00,7.732907,25.01542,-0.000160,24.021421,-0.0076,1.375
174.00,7.732400,25.01540,-0.000159,24.021646,-0.0075,1.375
176.00,7.732457,25.01517,-0.000161,24.022231,-0.0076,1.375
178.00,7.732538,25.01500,-0.000161,24.021874,-0.0076,1.375
180.00,7.732159,25.01535,-0.000160,24.021581,-0.0076,1.375
182.00,7.731575,25.01517,-0.000161,24.021394,-0.0076,1.375
184.00,7.730474,25.01523,-0.000161,24.021109,-0.0076,1.375
186.00,7.730093,25.01493,-0.000161,24.021008,-0.0076,1.375
188.00,7.730141,25.01445,-0.000161,24.021252,-0.0076,1.375
190.00,7.729987,25.01508,-0.000161,24.021307,-0.0076,1.375
192.00,7.730506,25.01428,-0.000160,24.020866,-0.0075,1.374
194.00,7.729394,25.01531,-0.000159,24.022152,-0.0076,1.374
196.00,7.728394,25.01569,-0.000161,24.021559,-0.0076,1.375
198.00,7.727486,25.01544,-0.000160,24.021912,-0.0075,1.375
200.00,7.726849,25.01515,-0.000161,24.021106,-0.0076,1.375
202.00,7.726134,25.01455,-0.000161,24.021619,-0.0076,1.374
204.00,7.725982,25.01464,-0.000161,24.021227,-0.0075,1.375
206.00,7.726031,25.01547,-0.000160,24.021332,-0.0075,1.374
208.00,7.726018,25.01639,-0.000161,24.021954,-0.0076,1.374
210.00,7.725499,25.01627,-0.000161,24.021744,-0.0076,1.375
212.00,7.724324,25.01632,-0.000162,24.021914,-0.0076,1.375
214.00,7.724565,25.01672,-0.000161,24.023145,-0.0076,1.375
216.00,7.724568,25.01682,-0.000161,24.021707,-0.0075,1.374
218.00,7.723141,25.01645,-0.000161,24.021613,-0.0076,1.374
220.00,7.722491,25.01621,-0.000161,24.021379,-0.0075,1.375
222.00,7.722709,25.01610,-0.000162,24.020707,-0.0076,1.375
224.00,7.722883,25.01563,-0.000161,24.020981,-0.0076,1.375
226.00,7.722311,25.01514,-0.000162,24.021736,-0.0076,1.375
228.00,7.722477,25.01549,-0.000161,24.021900,-0.0076,1.374
230.00,7.722016,25.01523,-0.000161,24.021265,-0.0076,1.374
232.00,7.721197,25.01454,-0.000160,24.020506,-0.0075,1.374
234.00,7.720248,25.01465,-0.000160,24.021517,-0.0075,1.374
236.00,7.720586,25.01514,-0.000162,24.022164,-0.0076,1.374
238.00,7.720397,25.01532,-0.000161,24.021840,-0.0076,1.374
240.00,7.719097,25.01426,-0.000161,24.021669,-0.0076,1.375
242.00,7.718729,25.01422,-0.000161,24.021831,-0.0076,1.375
244.00,7.718245,25.01315,-0.000161,24.022271,-0.0076,1.375
246.00,7.716864,25.01448,-0.000163,24.022436,-0.0075,1.374
248.00,7.716410,25.01460,-0.000162,24.021111,-0.0075,1.374
250.00,7.715830,25.01508,-0.000162,24.021272,-0.0076,1.373
252.00,7.716021,25.01394,-0.000161,24.021591,-0.0076,1.375
254.00,7.715942,25.01428,-0.000160,24.021751,-0.0075,1.375
256.00,7.715783,25.01405,-0.000161,24.021399,-0.0075,1.374
258.00,7.714873,25.01405,-0.000161,24.021349,-0.0076,1.375
260.00,7.714271,25.01520,-0.000161,24.021543,-0.0076,1.375
262.00,7.714607,25.01476,-0.000162,24.021903,-0.0076,1.374
264.00,7.714685,25.01557,-0.000160,24.021463,-0.0076,1.374
266.00,7.713919,25.01510,-0.000161,24.021740,-0.0076,1.375
268.00,7.713832,25.01458,-0.000161,24.021936,-0.0076,1.374
270.00,7.713542,25.01466,-0.000161,24.021330,-0.0076,1.374
272.00,7.712736,25.01464,-0.000161,24.021610,-0.0075,1.374
274.00,7.712302,25.01522,-0.000162,24.021709,-0.0075,1.374
276.00,7.712711,25.01520,-0.000160,24.021397,-0.0076,1.374
278.00,7.711822,25.01512,-0.000160,24.022043,-0.0076,1.374
280.00,7.711128,25.01542,-0.000160,24.021791,-0.0076,1.375
282.00,7.709845,25.01527,-0.000161,24.021885,-0.0075,1.375
284.00,7.710498,25.01538,-0.000162,24.021715,-0.0075,1.375
286.00,7.710076,25.01458,-0.000162,24.021354,-0.0076,1.375
288.00,7.709365,25.01495,-0.000160,24.022057,-0.0076,1.374
290.00,7.709599,25.01491,-0.000160,24.022056,-0.0076,1.374
292.00,7.709169,25.01501,-0.000161,24.021698,-0.0076,1.374
294.00,7.708736,25.01483,-0.000161,24.021780,-0.0075,1.374
296.00,7.708239,25.01556,-0.000162,24.021390,-0.0076,1.375
298.00,7.708182,25.01477,-0.000162,24.021950,-0.0076,1.374
300.00,7.706918,25.01494,-0.000160,24.021158,-0.0076,1.375
302.00,7.706130,25.01536,-0.000161,24.021285,-0.0076,1.374
304.00,7.706305,25.01574,-0.000161,24.021439,-0.0076,1.374
306.00,7.706317,25.01606,-0.000161,24.021631,-0.0075,1.375
308.00,7.706354,25.01590,-0.000160,24.021724,-0.0075,1.374
310.00,7.706574,25.01576,-0.000161,24.021175,-0.0075,1.374
312.00,7.706124,25.01567,-0.000161,24.021483,-0.0075,1.374
314.00,7.704248,25.01516,-0.000161,24.021871,-0.0076,1.375
316.00,7.704301,25.01531,-0.000161,24.021842,-0.0076,1.375
318.00,7.704594,25.01538,-0.000162,24.021570,-0.0076,1.375
320.00,7.704500,25.01571,-0.000162,24.021131,-0.0076,1.375
322.00,7.703593,25.01546,-0.000162,24.021200,-0.0076,1.375
324.00,7.702525,25.01504,-0.000161,24.021309,-0.0076,1.375
326.00,7.702743,25.01494,-0.000160,24.020888,-0.0076,1.374
328.00,7.702198,25.01528,-0.000159,24.021735,-0.0075,1.375
330.00,7.701755,25.01595,-0.000160,24.021240,-0.0076,1.375
332.00,7.701051,25.01581,-0.000160,24.021648,-0.0076,1.375
334.00,7.700672,25.01548,-0.000160,24.021312,-0.0076,1.375
336.00,7.699741,25.01538,-0.000161,24.021691,-0.0076,1.374
338.00,7.699235,25.01610,-0.000162,24.021325,-0.0075,1.375
340.00,7.698170,25.01612,-0.000160,24.021530,-0.0076,1.375
342.00,7.697946,25.01499,-0.000161,24.022070,-0.0076,1.375
344.00,7.698005,25.01524,-0.000161,24.022121,-0.0076,1.374
346.00,7.698491,25.01538,-0.000161,24.021628,-0.0076,1.374
348.00,7.698179,25.01532,-0.000161,24.021914,-0.0076,1.374
350.00,7.697303,25.01566,-0.000160,24.021736,-0.0076,1.374
352.00,7.697876,25.01531,-0.000162,24.021428,-0.0076,1.375
354.00,7.697624,25.01467,-0.000161,24.021359,-0.0076,1.374
356.00,7.696342,25.01513,-0.000163,24.021871,-0.0076,1.375
358.00,7.695662,25.01496,-0.000161,24.021303,-0.0076,1.375
360.00,7.695761,25.01484,-0.000161,24.021624,-0.0076,1.374
362.00,7.695606,25.01454,-0.000161,24.021049,-0.0076,1.375
364.00,7.694396,25.01386,-0.000162,24.021611,-0.0076,1.375
366.00,7.693580,25.01489,-0.000162,24.021805,-0.0076,1.374
368.00,7.693601,25.01554,-0.000162,24.021999,-0.0076,1.375
370.00,7.693482,25.01498,-0.000162,24.021963,-0.0076,1.375
372.00,7.693543,25.01471,-0.000162,24.022146,-0.0076,1.375
374.00,7.693947,25.01484,-0.000162,24.021501,-0.0075,1.375
376.00,7.693797,25.01519,-0.000161,24.021733,-0.0076,1.374
378.00,7.692334,25.01479,-0.000161,24.021318,-0.0076,1.374
380.00,7.691137,25.01437,-0.000161,24.021479,-0.0076,1.375
382.00,7.691105,25.01494,-0.000160,24.022242,-0.0076,1.375
384.00,7.691785,25.01502,-0.000162,24.021833,-0.0075,1.374
386.00,7.691506,25.01483,-0.000163,24.021746,-0.0075,1.374
388.00,7.691157,25.01504,-0.000162,24.021262,-0.0076,1.375
390.00,7.690361,25.01443,-0.000162,24.021921,-0.0076,1.375
392.00,7.690749,25.01459,-0.000162,24.022472,-0.0076,1.375
394.00,7.689765,25.01533,-0.000162,24.021856,-0.0075,1.375
396.00,7.689735,25.01547,-0.000162,24.021684,-0.0076,1.375
398.00,7.689068,25.01507,-0.000162,24.021796,-0.0076,1.374
400.00,7.687887,25.01518,-0.000162,24.022162,-0.0076,1.374
402.00,7.688786,25.01595,-0.000161,24.021523,-0.0076,1.374
404.00,7.688565,25.01582,-0.000161,24.022083,-0.0076,1.374
406.00,7.687315,25.01543,-0.000161,24.021769,-0.0076,1.374
408.00,7.686929,25.01564,-0.000162,24.021845,-0.0076,1.374
410.00,7.686920,25.01586,-0.000161,24.022197,-0.0076,1.375
412.00,7.686205,25.01545,-0.000162,24.021472,-0.0076,1.375
414.00,7.685978,25.01491,-0.000161,24.021146,-0.0076,1.375
416.00,7.685553,25.01453,-0.000163,24.021727,-0.0076,1.375
418.00,7.684868,25.01509,-0.000161,24.021004,-0.0076,1.374
420.00,7.684278,25.01569,-0.000162,24.021191,-0.0076,1.374
422.00,7.684176,25.01652,-0.000162,24.021024,-0.0076,1.374
424.00,7.684406,25.01600,-0.000161,24.020961,-0.0076,1.374
426.00,7.684339,25.01513,-0.000162,24.021843,-0.0076,1.375
428.00,7.683947,25.01498,-0.000161,24.021408,-0.0076,1.375
430.00,7.682476,25.01578,-0.000162,24.021932,-0.0076,1.375
432.00,7.682287,25.01552,-0.000162,24.021833,-0.0076,1.374
434.00,7.682515,25.01547,-0.000162,24.021383,-0.0076,1.374
436.00,7.682897,25.01575,-0.000162,24.022260,-0.0075,1.375
438.00,7.681752,25.01545,-0.000160,24.022298,-0.0076,1.374
440.00,7.681423,25.01422,-0.000162,24.021111,-0.0076,1.375
442.00,7.681528,25.01468,-0.000161,24.021374,-0.0076,1.374
444.00,7.681759,25.01483,-0.000162,24.021959,-0.0076,1.375
446.00,7.680677,25.01498,-0.000161,24.021530,-0.0076,1.375
448.00,7.680204,25.01520,-0.000160,24.021764,-0.0076,1.374
450.00,7.679920,25.01529,-0.000160,24.021863,-0.0076,1.374
452.00,7.678610,25.01587,-0.000161,24.021862,-0.0076,1.375
454.00,7.678690,25.01594,-0.000161,24.021702,-0.0076,1.375
456.00,7.678721,25.01557,-0.000162,24.021477,-0.0076,1.374
458.00,7.678484,25.01533,-0.000162,24.021486,-0.0076,1.374
460.00,7.678376,25.01548,-0.000163,24.021485,-0.0076,1.375
462.00,7.677581,25.01548,-0.000162,24.022019,-0.0076,1.375
464.00,7.677074,25.01568,-0.000161,24.021057,-0.0076,1.375
466.00,7.677784,25.01558,-0.000161,24.021376,-0.0076,1.374
468.00,7.677238,25.01534,-0.000160,24.021617,-0.0076,1.374
470.00,7.676719,25.01648,-0.000161,24.021604,-0.0076,1.374
472.00,7.675026,25.01624,-0.000161,24.021611,-0.0076,1.374
474.00,7.674983,25.01575,-0.000161,24.021626,-0.0076,1.374
476.00,7.675446,25.01584,-0.000161,24.021242,-0.0076,1.375
478.00,7.675345,25.01642,-0.000161,24.021492,-0.0076,1.376
480.00,7.674468,25.01713,-0.000162,24.021918,-0.0076,1.375
482.00,7.674345,25.01678,-0.000162,24.021370,-0.0076,1.374
484.00,7.673483,25.01676,-0.000161,24.021633,-0.0076,1.374
486.00,7.673603,25.01573,-0.000162,24.021655,-0.0075,1.375
488.00,7.675392,25.01612,-0.000161,24.021242,-0.0076,1.376
490.00,7.675236,25.01675,-0.000161,24.022119,-0.0076,1.375
492.00,7.673364,25.01673,-0.000162,24.021746,-0.0075,1.375
494.00,7.672073,25.01706,-0.000161,24.021675,-0.0076,1.375
496.00,7.671951,25.01680,-0.000161,24.021677,-0.0076,1.375
498.00,7.672127,25.01655,-0.000161,24.021419,-0.0076,1.374
500.00,7.672058,25.01710,-0.000161,24.021543,-0.0076,1.375
502.00,7.671641,25.01666,-0.000162,24.021098,-0.0076,1.375
504.00,7.671374,25.01657,-0.000162,24.021829,-0.0076,1.375
506.00,7.671270,25.01612,-0.000162,24.021639,-0.0076,1.375
508.00,7.670812,25.01715,-0.000162,24.021463,-0.0076,1.375
510.00,7.669979,25.01680,-0.000161,24.022036,-0.0076,1.375
512.00,7.670122,25.01668,-0.000162,24.021691,-0.0075,1.375
514.00,7.669707,25.01657,-0.000162,24.021196,-0.0075,1.375
516.00,7.670154,25.01654,-0.000162,24.022302,-0.0076,1.375
518.00,7.670192,25.01667,-0.000160,24.021867,-0.0076,1.374
520.00,7.670450,25.01635,-0.000161,24.021969,-0.0076,1.375
522.00,7.669195,25.01623,-0.000161,24.021675,-0.0076,1.375
524.00,7.668781,25.01635,-0.000161,24.021432,-0.0076,1.374
526.00,7.668734,25.01663,-0.000162,24.021497,-0.0075,1.375
528.00,7.667488,25.01698,-0.000161,24.021756,-0.0075,1.375
530.00,7.666854,25.01719,-0.000162,24.021378,-0.0076,1.375
532.00,7.667398,25.01725,-0.000162,24.021923,-0.0076,1.375
534.00,7.667130,25.01558,-0.000162,24.021706,-0.0076,1.375
536.00,7.667307,25.01547,-0.000161,24.021967,-0.0076,1.374
538.00,7.667026,25.01537,-0.000161,24.021249,-0.0076,1.375
540.00,7.666108,25.01493,-0.000162,24.021291,-0.0076,1.375
542.00,7.665727,25.01530,-0.000162,24.021793,-0.0076,1.376
544.00,7.666361,25.01528,-0.000162,24.021776,-0.0076,1.375
546.00,7.666280,25.01528,-0.000161,24.021370,-0.0075,1.374
548.00,7.664958,25.01536,-0.000160,24.021138,-0.0076,1.375
550.00,7.664709,25.01515,-0.000161,24.021499,-0.0076,1.375
552.00,7.664997,25.01556,-0.000161,24.022170,-0.0076,1.375
554.00,7.664699,25.01465,-0.000162,24.021829,-0.0076,1.375
556.00,7.664024,25.01514,-0.000162,24.021559,-0.0076,1.375
558.00,7.663793,25.01580,-0.000162,24.021436,-0.0076,1.375
560.00,7.662776,25.01633,-0.000162,24.022148,-0.0076,1.375
562.00,7.661559,25.01617,-0.000162,24.021833,-0.0075,1.375
564.00,7.661166,25.01588,-0.000161,24.021825,-0.0076,1.375
566.00,7.661521,25.01566,-0.000161,24.021430,-0.0076,1.375
568.00,7.662235,25.01544,-0.000161,24.021399,-0.0076,1.375
570.00,7.661301,25.01516,-0.000160,24.022179,-0.0076,1.375
572.00,7.660375,25.01556,-0.000161,24.022025,-0.0076,1.375
574.00,7.660522,25.01668,-0.000161,24.022001,-0.0076,1.375
576.00,7.660503,25.01623,-0.000161,24.021407,-0.0076,1.375
578.00,7.659798,25.01534,-0.000161,24.021379,-0.0076,1.375
580.00,7.659223,25.01519,-0.000162,24.020807,-0.0076,1.375
582.00,7.659294,25.01539,-0.000162,24.021102,-0.0076,1.375
584.00,7.659316,25.01493,-0.000162,24.021581,-0.0076,1.375
586.00,7.658862,25.01552,-0.000161,24.021515,-0.0075,1.374
588.00,7.658032,25.01568,-0.000161,24.022008,-0.0076,1.374
590.00,7.657624,25.01509,-0.000160,24.021258,-0.0076,1.374
592.00,7.657515,25.01557,-0.000161,24.022425,-0.0076,1.375
594.00,7.656912,25.01602,-0.000161,24.022090,-0.0076,1.375
596.00,7.656210,25.01566,-0.000162,24.021649,-0.0076,1.375
598.00,7.656119,25.01609,-0.000162,24.022059,-0.0075,1.375
600.00,7.656637,25.01652,-0.000162,24.021912,-0.0075,1.375
@1,2.0000,4.0
602.00,7.655997,25.01655,-0.000163,24.021999,-0.0076,1.375
604.00,7.654487,25.01612,-0.000162,24.021356,-0.0076,1.375
606.00,7.648495,25.01720,-0.000163,24.021624,-0.0076,1.375
608.00,7.642932,25.01675,-0.000162,24.021272,-0.0076,1.375
610.00,7.636836,25.01689,-0.000163,24.021227,-0.0076,1.375
612.00,7.631479,25.01634,-0.000162,24.021916,-0.0075,1.375
614.00,7.630258,25.01653,-0.000161,24.021744,-0.0075,1.375
616.00,7.631971,25.01611,-0.000162,24.021555,-0.0076,1.375
618.00,7.634034,25.01540,-0.000163,24.021769,-0.0075,1.375
620.00,7.634324,25.01605,-0.000162,24.022092,-0.0076,1.376
622.00,7.634616,25.01669,-0.000164,24.022001,-0.0076,1.375
624.00,7.635368,25.01591,-0.000163,24.021434,-0.0076,1.375
626.00,7.636345,25.01585,-0.000162,24.021374,-0.0076,1.374
628.00,7.636797,25.01539,-0.000163,24.022367,-0.0075,1.375
630.00,7.637169,25.01561,-0.000162,24.021941,-0.0076,1.375
632.00,7.639121,25.01516,-0.000163,24.021983,-0.0075,1.375
634.00,7.640497,25.01633,-0.000163,24.022068,-0.0075,1.375
636.00,7.641302,25.01700,-0.000162,24.021833,-0.0076,1.375
638.00,7.641501,25.01635,-0.000163,24.021296,-0.0076,1.375
640.00,7.641522,25.01566,-0.000163,24.021883,-0.0076,1.374
642.00,7.642747,25.01537,-0.000162,24.021461,-0.0076,1.375
644.00,7.643206,25.01533,-0.000162,24.021653,-0.0075,1.375
646.00,7.643773,25.01624,-0.000162,24.021811,-0.0076,1.375
648.00,7.644958,25.01606,-0.000163,24.021847,-0.0076,1.375
650.00,7.645725,25.01580,-0.000163,24.021296,-0.0076,1.375
652.00,7.645576,25.01568,-0.000164,24.021907,-0.0076,1.375
654.00,7.645390,25.01580,-0.000163,24.021006,-0.0076,1.375
656.00,7.644510,25.01561,-0.000163,24.020660,-0.0076,1.375
658.00,7.644386,25.01549,-0.000164,24.021167,-0.0076,1.375
660.00,7.644433,25.01681,-0.000164,24.021593,-0.0076,1.375
662.00,7.644436,25.01688,-0.000163,24.021490,-0.0076,1.375
664.00,7.644372,25.01669,-0.000164,24.021194,-0.0075,1.375
666.00,7.645391,25.01619,-0.000165,24.021477,-0.0075,1.375
668.00,7.646360,25.01641,-0.000164,24.021528,-0.0075,1.375
670.00,7.645171,25.01621,-0.000163,24.021675,-0.0076,1.374
672.00,7.644449,25.01611,-0.000162,24.021608,-0.0076,1.374
674.00,7.644342,25.01522,-0.000161,24.021501,-0.0076,1.375
676.00,7.644690,25.01471,-0.000162,24.021211,-0.0076,1.375
678.00,7.644445,25.01465,-0.000162,24.021711,-0.0076,1.375
680.00,7.644393,25.01516,-0.000163,24.021368,-0.0076,1.375
682.00,7.645136,25.01564,-0.000163,24.021673,-0.0076,1.375
684.00,7.644835,25.01599,-0.000163,24.021367,-0.0076,1.375
686.00,7.644469,25.01598,-0.000164,24.022340,-0.0075,1.375
688.00,7.644367,25.01512,-0.000163,24.021343,-0.0076,1.375
690.00,7.644526,25.01515,-0.000163,24.021220,-0.0076,1.375
692.00,7.644763,25.01587,-0.000163,24.021390,-0.0076,1.375
694.00,7.644616,25.01602,-0.000164,24.021943,-0.0076,1.376
696.00,7.643160,25.01611,-0.000163,24.021517,-0.0076,1.375
698.00,7.643215,25.01649,-0.000163,24.021318,-0.0076,1.375
700.00,7.642216,25.01697,-0.000163,24.022251,-0.0076,1.375
702.00,7.642587,25.01643,-0.000161,24.021548,-0.0076,1.375
704.00,7.642279,25.01646,-0.000162,24.020952,-0.0076,1.375
706.00,7.642397,25.01565,-0.000163,24.021526,-0.0076,1.375
708.00,7.641775,25.01507,-0.000163,24.022387,-0.0076,1.375
710.00,7.641131,25.01562,-0.000164,24.022037,-0.0075,1.376
712.00,7.641316,25.01521,-0.000163,24.022074,-0.0076,1.375
714.00,7.640691,25.01524,-0.000162,24.021998,-0.0076,1.375
716.00,7.640554,25.01527,-0.000163,24.021963,-0.0075,1.375
718.00,7.640464,25.01548,-0.000162,24.022273,-0.0075,1.374
720.00,7.639767,25.01497,-0.000162,24.021318,-0.0076,1.375
722.00,7.640609,25.01580,-0.000164,24.022010,-0.0076,1.376
724.00,7.641456,25.01582,-0.000163,24.021680,-0.0076,1.375
726.00,7.640436,25.01481,-0.000163,24.021345,-0.0076,1.375
728.00,7.639565,25.01488,-0.000162,24.021135,-0.0076,1.375
730.00,7.639870,25.01459,-0.000163,24.021207,-0.0076,1.375
732.00,7.639426,25.01507,-0.000161,24.021169,-0.0076,1.375
734.00,7.638478,25.01606,-0.000163,24.021747,-0.0076,1.375
736.00,7.638343,25.01579,-0.000163,24.021887,-0.0076,1.375
738.00,7.638330,25.01611,-0.000163,24.021688,-0.0076,1.375
740.00,7.637501,25.01631,-0.000163,24.021185,-0.0075,1.375
742.00,7.637609,25.01631,-0.000162,24.021820,-0.0075,1.375
744.00,7.637553,25.01735,-0.000163,24.022028,-0.0076,1.375
746.00,7.637695,25.01699,-0.000162,24.021320,-0.0076,1.375
748.00,7.637676,25.01642,-0.000162,24.021630,-0.0076,1.374
750.00,7.637374,25.01693,-0.000162,24.021158,-0.0076,1.375
752.00,7.637592,25.01716,-0.000163,24.022356,-0.0076,1.375
754.00,7.636302,25.01666,-0.000164,24.020912,-0.0075,1.375
756.00,7.635571,25.01695,-0.000164,24.021222,-0.0076,1.375
758.00,7.635723,25.01706,-0.000163,24.021965,-0.0075,1.375
760.00,7.636166,25.01765,-0.000163,24.021338,-0.0075,1.375
762.00,7.635399,25.01730,-0.000163,24.022251,-0.0075,1.375
764.00,7.634736,25.01709,-0.000163,24.021787,-0.0075,1.374
766.00,7.635258,25.01716,-0.000163,24.021539,-0.0075,1.375
768.00,7.635098,25.01721,-0.000163,24.022052,-0.0075,1.376
770.00,7.634131,25.01707,-0.000163,24.021758,-0.0076,1.375
772.00,7.633633,25.01618,-0.000163,24.021593,-0.0076,1.375
774.00,7.633105,25.01629,-0.000162,24.021735,-0.0076,1.375
776.00,7.633715,25.01637,-0.000162,24.021675,-0.0076,1.375
778.00,7.633263,25.01635,-0.000163,24.021876,-0.0076,1.376
780.00,7.632540,25.01661,-0.000163,24.022523,-0.0076,1.375
782.00,7.633045,25.01592,-0.000162,24.022521,-0.0076,1.375
784.00,7.633064,25.01574,-0.000162,24.021969,-0.0075,1.375
786.00,7.632539,25.01610,-0.000162,24.021854,-0.0076,1.375
788.00,7.632222,25.01621,-0.000163,24.021691,-0.0076,1.375
790.00,7.631945,25.01624,-0.000163,24.021185,-0.0075,1.375
792.00,7.631198,25.01604,-0.000162,24.021742,-0.0075,1.375
794.00,7.631633,25.01659,-0.000163,24.021682,-0.0076,1.375
796.00,7.631610,25.01527,-0.000162,24.021590,-0.0075,1.375
798.00,7.631925,25.01633,-0.000162,24.021669,-0.0075,1.375
800.00,7.631811,25.01563,-0.000163,24.021497,-0.0076,1.375
802.00,7.630837,25.01558,-0.000162,24.021822,-0.0076,1.375
804.00,7.630720,25.01598,-0.000163,24.021147,-0.0076,1.375
806.00,7.630883,25.01584,-0.000163,24.021417,-0.0076,1.375
808.00,7.630758,25.01658,-0.000164,24.022549,-0.0076,1.375
810.00,7.629361,25.01713,-0.000164,24.021138,-0.0076,1.375
812.00,7.628970,25.01661,-0.000163,24.021098,-0.0075,1.375
814.00,7.629152,25.01654,-0.000163,24.021481,-0.0075,1.375
816.00,7.629389,25.01624,-0.000164,24.022088,-0.0075,1.375
818.00,7.629705,25.01673,-0.000163,24.022583,-0.0075,1.375
820.00,7.628877,25.01574,-0.000164,24.021483,-0.0076,1.375
822.00,7.628603,25.01579,-0.000164,24.021417,-0.0076,1.375
824.00,7.628498,25.01530,-0.000163,24.021254,-0.0076,1.375
826.00,7.628043,25.01578,-0.000162,24.021896,-0.0076,1.375
828.00,7.627409,25.01617,-0.000162,24.021452,-0.0076,1.375
830.00,7.626921,25.01581,-0.000163,24.022353,-0.0076,1.375
832.00,7.627268,25.01604,-0.000163,24.022211,-0.0076,1.375
834.00,7.627487,25.01642,-0.000163,24.021247,-0.0076,1.375
836.00,7.627350,25.01613,-0.000163,24.021358,-0.0076,1.375
838.00,7.627478,25.01597,-0.000163,24.021836,-0.0075,1.375
840.00,7.627269,25.01616,-0.000162,24.022075,-0.0075,1.375
842.00,7.626327,25.01652,-0.000162,24.022050,-0.0075,1.375
844.00,7.625090,25.01634,-0.000163,24.021283,-0.0075,1.375
846.00,7.624870,25.01589,-0.000164,24.021537,-0.0076,1.376
848.00,7.624817,25.01680,-0.000163,24.021660,-0.0076,1.375
850.00,7.624481,25.01649,-0.000163,24.021630,-0.0076,1.375
852.00,7.624409,25.01643,-0.000162,24.021856,-0.0075,1.375
854.00,7.624251,25.01692,-0.000162,24.022139,-0.0076,1.375
856.00,7.623802,25.01651,-0.000162,24.021216,-0.0075,1.375
858.00,7.623552,25.01710,-0.000162,24.021599,-0.0075,1.375
860.00,7.623778,25.01726,-0.000162,24.021903,-0.0076,1.375
862.00,7.623654,25.01603,-0.000162,24.022846,-0.0076,1.375
864.00,7.622412,25.01770,-0.000163,24.022155,-0.0076,1.375
866.00,7.622015,25.01784,-0.000162,24.021602,-0.0076,1.376
868.00,7.622882,25.01789,-0.000162,24.021000,-0.0075,1.375
870.00,7.622885,25.01728,-0.000163,24.021240,-0.0075,1.375
872.00,7.622197,25.01652,-0.000162,24.021858,-0.0075,1.375
874.00,7.622574,25.01728,-0.000162,24.022427,-0.0076,1.374
876.00,7.622193,25.01701,-0.000162,24.022016,-0.0076,1.375
878.00,7.621350,25.01719,-0.000163,24.021798,-0.0076,1.375
880.00,7.621708,25.01746,-0.000163,24.022487,-0.0075,1.375
882.00,7.621186,25.01670,-0.000162,24.021749,-0.0075,1.375
884.00,7.621199,25.01688,-0.000161,24.022085,-0.0075,1.375
886.00,7.621638,25.01699,-0.000161,24.021256,-0.0075,1.375
888.00,7.622028,25.01645,-0.000163,24.021842,-0.0075,1.375
890.00,7.622636,25.01668,-0.000163,24.021443,-0.0075,1.375
892.00,7.621286,25.01656,-0.000163,24.021762,-0.0075,1.375
894.00,7.620329,25.01632,-0.000163,24.021396,-0.0075,1.375
896.00,7.620293,25.01652,-0.000164,24.021735,-0.0076,1.375
898.00,7.620658,25.01680,-0.000163,24.021472,-0.0076,1.375
900.00,7.620954,25.01630,-0.000162,24.022135,-0.0076,1.375
902.00,7.620502,25.01612,-0.000163,24.021892,-0.0076,1.375
904.00,7.620782,25.01691,-0.000164,24.021669,-0.0075,1.375
906.00,7.620082,25.01685,-0.000163,24.022273,-0.0076,1.375
908.00,7.619064,25.01680,-0.000163,24.021840,-0.0076,1.375
910.00,7.618674,25.01718,-0.000163,24.021533,-0.0076,1.375
912.00,7.619020,25.01740,-0.000162,24.022065,-0.0075,1.375
914.00,7.619293,25.01642,-0.000163,24.021490,-0.0076,1.375
916.00,7.618590,25.01643,-0.000164,24.021390,-0.0076,1.376
918.00,7.618537,25.01595,-0.000164,24.021834,-0.0076,1.375
920.00,7.618265,25.01602,-0.000163,24.021330,-0.0076,1.374
922.00,7.618063,25.01556,-0.000163,24.021876,-0.0075,1.375
924.00,7.618598,25.01638,-0.000163,24.022262,-0.0076,1.375
926.00,7.617843,25.01555,-0.000163,24.021106,-0.0075,1.375
928.00,7.617556,25.01582,-0.000164,24.021553,-0.0076,1.375
930.00,7.617481,25.01568,-0.000164,24.021401,-0.0075,1.375
932.00,7.617364,25.01578,-0.000163,24.021747,-0.0076,1.375
934.00,7.616391,25.01681,-0.000162,24.021711,-0.0076,1.375
936.00,7.615946,25.01599,-0.000163,24.021305,-0.0075,1.375
938.00,7.615425,25.01593,-0.000164,24.022014,-0.0076,1.375
940.00,7.615112,25.01564,-0.000165,24.021421,-0.0076,1.375
942.00,7.615568,25.01604,-0.000163,24.021184,-0.0076,1.375
944.00,7.614875,25.01596,-0.000163,24.021775,-0.0076,1.375
946.00,7.614328,25.01557,-0.000163,24.021477,-0.0076,1.375
948.00,7.614044,25.01576,-0.000163,24.021303,-0.0076,1.375
950.00,7.613030,25.01588,-0.000163,24.022054,-0.0075,1.376
952.00,7.613054,25.01597,-0.000164,24.022346,-0.0076,1.376
954.00,7.613123,25.01614,-0.000164,24.022358,-0.0075,1.375
956.00,7.612579,25.01613,-0.000162,24.021673,-0.0076,1.375
958.00,7.613001,25.01504,-0.000162,24.021784,-0.0075,1.375
960.00,7.613423,25.01523,-0.000164,24.021182,-0.0075,1.375
962.00,7.614244,25.01452,-0.000163,24.021655,-0.0075,1.375
964.00,7.614218,25.01463,-0.000163,24.022001,-0.0075,1.375
966.00,7.613666,25.01423,-0.000164,24.021869,-0.0075,1.375
968.00,7.613269,25.01486,-0.000163,24.021448,-0.0076,1.375
970.00,7.613209,25.01463,-0.000162,24.021339,-0.0076,1.375
972.00,7.612916,25.01473,-0.000164,24.021519,-0.0076,1.376
974.00,7.612037,25.01414,-0.000164,24.021932,-0.0076,1.376
976.00,7.611262,25.01488,-0.000164,24.021762,-0.0075,1.375
978.00,7.611437,25.01480,-0.000163,24.021990,-0.0075,1.374
980.00,7.611093,25.01564,-0.000163,24.022095,-0.0076,1.375
982.00,7.610897,25.01601,-0.000163,24.021499,-0.0076,1.375
984.00,7.610717,25.01596,-0.000163,24.021528,-0.0076,1.375
986.00,7.610454,25.01633,-0.000162,24.021566,-0.0076,1.375
988.00,7.608891,25.01572,-0.000162,24.021426,-0.0076,1.375
990.00,7.608471,25.01576,-0.000162,24.022016,-0.0076,1.374
992.00,7.609977,25.01510,-0.000162,24.022016,-0.0075,1.375
994.00,7.610824,25.01579,-0.000162,24.021785,-0.0075,1.375
996.00,7.610246,25.01623,-0.000163,24.021930,-0.0075,1.375
998.00,7.609699,25.01622,-0.000163,24.022121,-0.0075,1.375
1000.00,7.608964,25.01675,-0.000162,24.021956,-0.0075,1.375
1002.00,7.607907,25.01619,-0.000163,24.022119,-0.0075,1.375
1004.00,7.607550,25.01550,-0.000162,24.022652,-0.0076,1.375
1006.00,7.607753,25.01572,-0.000164,24.022378,-0.0076,1.375
1008.00,7.608190,25.01617,-0.000163,24.021891,-0.0076,1.375
1010.00,7.608774,25.01715,-0.000164,24.021555,-0.0076,1.375
1012.00,7.609141,25.01661,-0.000164,24.021452,-0.0076,1.375
1014.00,7.608526,25.01656,-0.000164,24.021809,-0.0075,1.375
1016.00,7.607404,25.01651,-0.000163,24.021390,-0.0076,1.375
1018.00,7.606970,25.01654,-0.000163,24.021184,-0.0075,1.375
1020.00,7.607283,25.01700,-0.000163,24.022369,-0.0076,1.375
1022.00,7.606738,25.01704,-0.000164,24.021871,-0.0076,1.375
1024.00,7.606330,25.01664,-0.000162,24.021689,-0.0076,1.375
1026.00,7.606253,25.01593,-0.000163,24.021943,-0.0075,1.375
1028.00,7.606090,25.01695,-0.000163,24.021640,-0.0076,1.375
1030.00,7.606085,25.01705,-0.000162,24.021653,-0.0076,1.375
1032.00,7.606724,25.01680,-0.000163,24.022516,-0.0076,1.375
1034.00,7.606521,25.01689,-0.000162,24.021606,-0.0075,1.375
1036.00,7.606588,25.01691,-0.000163,24.021499,-0.0075,1.375
1038.00,7.606769,25.01660,-0.000163,24.021733,-0.0076,1.375
1040.00,7.606556,25.01595,-0.000165,24.021921,-0.0076,1.376
1042.00,7.605866,25.01568,-0.000165,24.022032,-0.0076,1.375
1044.00,7.606084,25.01547,-0.000164,24.022173,-0.0076,1.375
1046.00,7.605968,25.01567,-0.000163,24.021262,-0.0076,1.375
1048.00,7.606023,25.01560,-0.000163,24.021764,-0.0076,1.375
1050.00,7.605909,25.01673,-0.000163,24.021822,-0.0076,1.375
1052.00,7.605003,25.01689,-0.000162,24.021749,-0.0076,1.375
1054.00,7.604449,25.01713,-0.000162,24.021736,-0.0076,1.375
1056.00,7.603562,25.01726,-0.000163,24.021648,-0.0076,1.375
1058.00,7.603453,25.01644,-0.000163,24.021466,-0.0075,1.375
1060.00,7.603598,25.01728,-0.000163,24.021646,-0.0075,1.375
1062.00,7.604278,25.01720,-0.000164,24.021900,-0.0075,1.376
1064.00,7.604654,25.01654,-0.000164,24.021920,-0.0076,1.375
1066.00,7.604112,25.01579,-0.000163,24.021823,-0.0076,1.375
1068.00,7.604263,25.01648,-0.000163,24.021958,-0.0075,1.375
1070.00,7.604284,25.01673,-0.000163,24.021878,-0.0076,1.375
1072.00,7.603976,25.01597,-0.000163,24.021343,-0.0076,1.375
1074.00,7.602859,25.01632,-0.000163,24.021653,-0.0076,1.375
1076.00,7.602135,25.01663,-0.000164,24.022133,-0.0076,1.376
1078.00,7.602477,25.01675,-0.000164,24.020971,-0.0076,1.375
1080.00,7.602627,25.01588,-0.000164,24.022144,-0.0076,1.375
1082.00,7.601654,25.01698,-0.000164,24.022143,-0.0076,1.376
1084.00,7.601472,25.01704,-0.000164,24.021746,-0.0076,1.376
1086.00,7.601107,25.01780,-0.000163,24.021804,-0.0075,1.375
1088.00,7.601197,25.01753,-0.000163,24.022155,-0.0075,1.375
1090.00,7.600628,25.01713,-0.000164,24.021570,-0.0076,1.375
1092.00,7.599771,25.01740,-0.000163,24.022010,-0.0076,1.375
1094.00,7.599517,25.01720,-0.000162,24.021981,-0.0076,1.375
1096.00,7.599923,25.01814,-0.000162,24.022384,-0.0076,1.374
1098.00,7.601134,25.01634,-0.000162,24.021581,-0.0076,1.375
1100.00,7.600747,25.01726,-0.000163,24.021611,-0.0075,1.376
1102.00,7.600345,25.01699,-0.000163,24.021292,-0.0076,1.375
1104.00,7.599737,25.01787,-0.000164,24.022025,-0.0075,1.375
1106.00,7.599179,25.01802,-0.000164,24.021892,-0.0075,1.375
1108.00,7.599146,25.01805,-0.000163,24.021668,-0.0075,1.375
1110.00,7.598836,25.01767,-0.000163,24.021533,-0.0076,1.375
1112.00,7.598240,25.01697,-0.000163,24.021118,-0.0076,1.376
1114.00,7.598153,25.01755,-0.000164,24.022295,-0.0076,1.375
1116.00,7.597552,25.01872,-0.000164,24.022288,-0.0076,1.375
1118.00,7.597747,25.01852,-0.000164,24.021537,-0.0076,1.375
1120.00,7.597937,25.01707,-0.000163,24.021220,-0.0076,1.375
1122.00,7.597863,25.01843,-0.000164,24.021597,-0.0076,1.375
1124.00,7.597969,25.01810,-0.000163,24.021421,-0.0076,1.375
1126.00,7.598160,25.01689,-0.000163,24.021740,-0.0076,1.375
1128.00,7.598241,25.01749,-0.000163,24.021526,-0.0076,1.375
1130.00,7.598082,25.01772,-0.000164,24.021697,-0.0076,1.375
1132.00,7.597667,25.01796,-0.000164,24.021818,-0.0076,1.375
1134.00,7.597845,25.01677,-0.000164,24.021436,-0.0076,1.375
1136.00,7.598281,25.01686,-0.000164,24.021800,-0.0076,1.375
1138.00,7.598722,25.01692,-0.000164,24.021673,-0.0075,1.376
1140.00,7.597236,25.01614,-0.000164,24.021147,-0.0075,1.376
1142.00,7.596988,25.01612,-0.000164,24.021678,-0.0075,1.375
1144.00,7.596953,25.01602,-0.000163,24.021504,-0.0076,1.375
1146.00,7.596456,25.01749,-0.000163,24.021347,-0.0076,1.375
1148.00,7.595762,25.01743,-0.000164,24.021751,-0.0076,1.375
1150.00,7.595501,25.01712,-0.000163,24.022202,-0.0075,1.375
1152.00,7.595382,25.01648,-0.000163,24.021851,-0.0076,1.375
1154.00,7.595159,25.01584,-0.000163,24.021604,-0.0076,1.375
1156.00,7.594548,25.01547,-0.000164,24.021024,-0.0076,1.375
1158.00,7.593910,25.01633,-0.000164,24.021649,-0.0076,1.375
1160.00,7.593726,25.01655,-0.000162,24.021397,-0.0076,1.375
1162.00,7.594253,25.01617,-0.000162,24.021833,-0.0075,1.375
1164.00,7.594781,25.01672,-0.000164,24.021209,-0.0076,1.375
1166.00,7.593626,25.01594,-0.000165,24.021735,-0.0076,1.376
1168.00,7.593570,25.01602,-0.000163,24.021457,-0.0075,1.375
1170.00,7.593750,25.01645,-0.000164,24.021577,-0.0076,1.375
1172.00,7.594224,25.01613,-0.000164,24.021717,-0.0076,1.375
1174.00,7.594473,25.01632,-0.000164,24.021889,-0.0075,1.374
1176.00,7.593977,25.01680,-0.000164,24.021553,-0.0076,1.375
1178.00,7.594235,25.01614,-0.000164,24.021167,-0.0076,1.375
1180.00,7.592787,25.01602,-0.000164,24.021825,-0.0075,1.375
1182.00,7.592664,25.01558,-0.000164,24.022081,-0.0076,1.375
1184.00,7.592803,25.01599,-0.000163,24.021336,-0.0076,1.375
1186.00,7.592877,25.01539,-0.000163,24.021611,-0.0075,1.375
1188.00,7.593152,25.01554,-0.000163,24.022445,-0.0075,1.375
1190.00,7.592641,25.01666,-0.000162,24.021974,-0.0076,1.375
1192.00,7.592577,25.01653,-0.000163,24.021722,-0.0076,1.375
1194.00,7.591988,25.01563,-0.000162,24.021954,-0.0075,1.375
1196.00,7.591627,25.01534,-0.000163,24.022019,-0.0076,1.375
1198.00,7.591110,25.01491,-0.000163,24.022016,-0.0075,1.375
1200.00,7.590161,25.01473,-0.000162,24.021954,-0.0076,1.375
@2,12.0000,24.0
1202.00,7.589728,25.01583,-0.000163,24.021930,-0.0076,1.375
1204.00,7.587107,25.01628,-0.000164,24.021831,-0.0076,1.375
1206.00,7.578399,25.01595,-0.000163,24.022375,-0.0076,1.374
1208.00,7.564864,25.01591,-0.000161,24.021869,-0.0076,1.373
1210.00,7.545408,25.01609,-0.000162,24.021622,-0.0075,1.374
1212.00,7.525724,25.01595,-0.000162,24.021276,-0.0076,1.375
1214.00,7.507796,25.01570,-0.000163,24.021200,-0.0076,1.375
1216.00,7.491630,25.01605,-0.000164,24.021617,-0.0076,1.376
1218.00,7.476641,25.01534,-0.000165,24.021807,-0.0076,1.376
1220.00,7.463192,25.01564,-0.000165,24.021892,-0.0075,1.377
1222.00,7.450601,25.01618,-0.000165,24.022202,-0.0076,1.377
1224.00,7.439622,25.01628,-0.000165,24.021573,-0.0076,1.376
1226.00,7.430439,25.01638,-0.000165,24.022304,-0.0076,1.376
1228.00,7.425392,25.01612,-0.000164,24.021956,-0.0076,1.376
1230.00,7.425056,25.01631,-0.000166,24.021448,-0.0076,1.377
1232.00,7.431085,25.01632,-0.000167,24.021847,-0.0076,1.378
1234.00,7.441103,25.01719,-0.000166,24.021461,-0.0076,1.378
1236.00,7.452615,25.01627,-0.000166,24.021262,-0.0076,1.377
1238.00,7.462153,25.01692,-0.000164,24.021305,-0.0076,1.376
1240.00,7.469598,25.01656,-0.000164,24.021724,-0.0076,1.376
1242.00,7.477090,25.01573,-0.000164,24.022695,-0.0076,1.375
1244.00,7.484242,25.01623,-0.000164,24.022179,-0.0076,1.375
1246.00,7.491798,25.01659,-0.000163,24.021876,-0.0075,1.375
1248.00,7.499629,25.01725,-0.000163,24.022092,-0.0076,1.375
1250.00,7.506595,25.01609,-0.000164,24.021486,-0.0076,1.376
1252.00,7.513705,25.01670,-0.000163,24.021901,-0.0076,1.376
1254.00,7.518944,25.01625,-0.000164,24.021323,-0.0076,1.375
1256.00,7.524050,25.01689,-0.000164,24.021274,-0.0076,1.376
1258.00,7.528886,25.01736,-0.000164,24.022269,-0.0076,1.376
1260.00,7.532743,25.01760,-0.000164,24.021863,-0.0075,1.376
1262.00,7.537032,25.01734,-0.000163,24.021717,-0.0076,1.375
1264.00,7.540681,25.01714,-0.000162,24.022070,-0.0076,1.375
1266.00,7.545203,25.01671,-0.000164,24.021693,-0.0076,1.375
1268.00,7.547672,25.01771,-0.000164,24.021260,-0.0076,1.375
1270.00,7.549931,25.01755,-0.000164,24.021601,-0.0076,1.375
1272.00,7.551651,25.01827,-0.000164,24.021834,-0.0076,1.375
1274.00,7.554633,25.01765,-0.000163,24.021026,-0.0076,1.375
1276.00,7.556997,25.01694,-0.000163,24.021912,-0.0076,1.376
1278.00,7.558620,25.01698,-0.000165,24.021726,-0.0076,1.375
1280.00,7.559753,25.01757,-0.000164,24.021668,-0.0075,1.375
1282.00,7.561210,25.01764,-0.000163,24.021838,-0.0076,1.375
1284.00,7.562591,25.01678,-0.000164,24.021002,-0.0076,1.375
1286.00,7.563679,25.01652,-0.000164,24.021227,-0.0076,1.375
1288.00,7.564832,25.01696,-0.000164,24.021706,-0.0076,1.375
1290.00,7.565793,25.01678,-0.000164,24.021640,-0.0076,1.376
1292.00,7.565903,25.01691,-0.000164,24.021688,-0.0076,1.375
1294.00,7.566289,25.01714,-0.000165,24.021450,-0.0075,1.375
1296.00,7.565711,25.01714,-0.000165,24.021582,-0.0075,1.375
1298.00,7.565136,25.01803,-0.000163,24.021724,-0.0076,1.375
1300.00,7.564219,25.01801,-0.000164,24.021671,-0.0075,1.374
1302.00,7.562571,25.01721,-0.000164,24.022074,-0.0076,1.375
1304.00,7.562351,25.01660,-0.000165,24.022440,-0.0076,1.376
1306.00,7.561925,25.01616,-0.000165,24.022025,-0.0076,1.375
1308.00,7.560899,25.01642,-0.000163,24.021479,-0.0075,1.375
1310.00,7.560796,25.01705,-0.000163,24.022155,-0.0075,1.374
1312.00,7.560047,25.01701,-0.000163,24.021923,-0.0076,1.375
1314.00,7.560070,25.01695,-0.000162,24.021601,-0.0076,1.375
1316.00,7.561057,25.01710,-0.000164,24.021776,-0.0076,1.375
1318.00,7.561545,25.01723,-0.000164,24.021300,-0.0076,1.375
1320.00,7.562423,25.01766,-0.000164,24.021274,-0.0076,1.375
1322.00,7.562753,25.01744,-0.000164,24.021519,-0.0076,1.376
1324.00,7.562709,25.01731,-0.000165,24.021289,-0.0076,1.375
1326.00,7.563554,25.01722,-0.000165,24.021211,-0.0076,1.375
1328.00,7.565480,25.01701,-0.000165,24.021006,-0.0076,1.375
1330.00,7.566959,25.01742,-0.000164,24.021622,-0.0075,1.375
1332.00,7.567830,25.01739,-0.000164,24.021967,-0.0076,1.375
1334.00,7.569381,25.01759,-0.000164,24.021367,-0.0076,1.375
1336.00,7.571531,25.01700,-0.000164,24.021979,-0.0076,1.375
1338.00,7.572010,25.01717,-0.000164,24.022342,-0.0075,1.375
1340.00,7.572851,25.01678,-0.000164,24.021570,-0.0075,1.376
1342.00,7.573710,25.01677,-0.000164,24.021998,-0.0076,1.376
1344.00,7.574690,25.01661,-0.000165,24.021869,-0.0076,1.375
1346.00,7.574072,25.01700,-0.000164,24.021515,-0.0076,1.375
1348.00,7.574527,25.01699,-0.000164,24.021562,-0.0076,1.376
1350.00,7.575031,25.01704,-0.000164,24.021532,-0.0076,1.376
1352.00,7.575444,25.01733,-0.000164,24.021611,-0.0076,1.375
1354.00,7.575653,25.01755,-0.000165,24.021492,-0.0075,1.375
1356.00,7.576165,25.01752,-0.000166,24.021838,-0.0076,1.375
1358.00,7.576676,25.01730,-0.000165,24.021503,-0.0076,1.375
1360.00,7.576848,25.01699,-0.000164,24.021776,-0.0076,1.375
1362.00,7.576874,25.01703,-0.000164,24.021809,-0.0076,1.375
1364.00,7.576827,25.01748,-0.000164,24.021381,-0.0076,1.375
1366.00,7.576775,25.01702,-0.000165,24.020930,-0.0076,1.375
1368.00,7.576305,25.01780,-0.000165,24.021570,-0.0076,1.375
1370.00,7.576573,25.01794,-0.000164,24.021916,-0.0076,1.374
1372.00,7.577313,25.01696,-0.000163,24.021405,-0.0076,1.375
1374.00,7.577184,25.01749,-0.000164,24.021635,-0.0076,1.375
1376.00,7.576940,25.01800,-0.000164,24.021611,-0.0076,1.375
1378.00,7.576638,25.01839,-0.000164,24.021867,-0.0076,1.375
1380.00,7.576513,25.01873,-0.000165,24.021677,-0.0076,1.375
1382.00,7.576119,25.01775,-0.000164,24.021800,-0.0076,1.375
1384.00,7.576242,25.01815,-0.000164,24.021668,-0.0076,1.375
1386.00,7.576929,25.01760,-0.000165,24.021791,-0.0076,1.375
1388.00,7.576869,25.01816,-0.000163,24.021653,-0.0076,1.375
1390.00,7.577288,25.01832,-0.000165,24.022465,-0.0076,1.376
1392.00,7.577696,25.01787,-0.000164,24.021936,-0.0075,1.375
1394.00,7.577709,25.01815,-0.000163,24.021965,-0.0075,1.375
1396.00,7.577506,25.01845,-0.000165,24.021735,-0.0076,1.375
1398.00,7.577177,25.01793,-0.000164,24.021238,-0.0076,1.375
1400.00,7.577117,25.01756,-0.000164,24.021140,-0.0076,1.376
1402.00,7.576887,25.01754,-0.000164,24.022012,-0.0076,1.374
1404.00,7.577252,25.01704,-0.000164,24.022052,-0.0075,1.375
1406.00,7.577215,25.01657,-0.000163,24.021651,-0.0075,1.375
1408.00,7.576676,25.01697,-0.000164,24.021639,-0.0076,1.375
1410.00,7.576576,25.01696,-0.000164,24.021796,-0.0076,1.375
1412.00,7.576371,25.01666,-0.000165,24.022081,-0.0076,1.376
1414.00,7.576876,25.01631,-0.000165,24.021436,-0.0076,1.375
1416.00,7.576582,25.01616,-0.000165,24.021474,-0.0076,1.376
1418.00,7.576049,25.01616,-0.000164,24.021758,-0.0076,1.375
1420.00,7.575944,25.01665,-0.000164,24.021756,-0.0076,1.375
1422.00,7.575676,25.01685,-0.000164,24.022201,-0.0076,1.375
1424.00,7.575415,25.01682,-0.000165,24.021889,-0.0076,1.376
1426.00,7.575178,25.01725,-0.000165,24.022041,-0.0076,1.376
1428.00,7.575512,25.01711,-0.000164,24.021956,-0.0076,1.375
1430.00,7.575818,25.01674,-0.000165,24.021374,-0.0076,1.375
1432.00,7.575117,25.01666,-0.000166,24.022327,-0.0076,1.375
1434.00,7.574627,25.01610,-0.000165,24.021736,-0.0076,1.374
1436.00,7.574857,25.01613,-0.000164,24.021742,-0.0076,1.375
1438.00,7.575293,25.01619,-0.000164,24.021854,-0.0075,1.375
1440.00,7.574122,25.01624,-0.000164,24.021755,-0.0076,1.375
1442.00,7.574013,25.01634,-0.000165,24.021294,-0.0076,1.375
1444.00,7.573821,25.01747,-0.000164,24.021804,-0.0076,1.375
1446.00,7.574423,25.01769,-0.000166,24.021394,-0.0075,1.375
1448.00,7.573940,25.01669,-0.000165,24.021350,-0.0076,1.376
1450.00,7.573573,25.01681,-0.000165,24.021579,-0.0076,1.376
1452.00,7.573672,25.01747,-0.000165,24.021528,-0.0076,1.375
1454.00,7.574045,25.01762,-0.000163,24.021713,-0.0076,1.374
1456.00,7.573674,25.01727,-0.000163,24.021639,-0.0075,1.375
1458.00,7.573599,25.01694,-0.000164,24.021546,-0.0075,1.375
1460.00,7.573650,25.01610,-0.000165,24.021624,-0.0076,1.376
1462.00,7.573454,25.01639,-0.000165,24.021706,-0.0076,1.376
1464.00,7.573733,25.01677,-0.000165,24.021834,-0.0075,1.375
1466.00,7.573498,25.01739,-0.000165,24.021640,-0.0076,1.375
1468.00,7.573498,25.01730,-0.000164,24.021722,-0.0075,1.375
1470.00,7.573138,25.01746,-0.000163,24.021791,-0.0075,1.375
1472.00,7.573170,25.01809,-0.000163,24.021548,-0.0076,1.375
1474.00,7.572104,25.01771,-0.000164,24.022081,-0.0075,1.375
1476.00,7.572619,25.01714,-0.000164,24.021350,-0.0075,1.375
1478.00,7.573166,25.01733,-0.000164,24.021274,-0.0076,1.375
1480.00,7.572339,25.01760,-0.000165,24.021457,-0.0076,1.376
1482.00,7.571218,25.01734,-0.000165,24.022157,-0.0075,1.375
1484.00,7.570497,25.01743,-0.000165,24.021555,-0.0075,1.375
1486.00,7.571008,25.01671,-0.000164,24.021608,-0.0075,1.375
1488.00,7.571132,25.01781,-0.000163,24.021869,-0.0075,1.375
1490.00,7.571450,25.01728,-0.000164,24.021816,-0.0076,1.375
1492.00,7.571831,25.01742,-0.000165,24.021588,-0.0076,1.375
1494.00,7.572129,25.01776,-0.000164,24.021368,-0.0075,1.375
1496.00,7.571944,25.01851,-0.000164,24.022050,-0.0076,1.375
1498.00,7.572205,25.01845,-0.000164,24.021397,-0.0076,1.375
1500.00,7.572629,25.01871,-0.000164,24.021425,-0.0075,1.375
1502.00,7.572692,25.01878,-0.000164,24.022347,-0.0075,1.375
1504.00,7.572290,25.01770,-0.000165,24.021651,-0.0076,1.376
1506.00,7.572423,25.01770,-0.000166,24.021936,-0.0076,1.375
1508.00,7.572017,25.01808,-0.000165,24.021517,-0.0076,1.375
1510.00,7.570565,25.01841,-0.000165,24.021541,-0.0076,1.375
1512.00,7.569802,25.01779,-0.000165,24.021847,-0.0076,1.375
1514.00,7.570073,25.01756,-0.000165,24.021640,-0.0076,1.375
1516.00,7.570335,25.01753,-0.000163,24.021211,-0.0076,1.375
1518.00,7.569896,25.01809,-0.000164,24.021794,-0.0076,1.375
1520.00,7.570184,25.01753,-0.000165,24.021401,-0.0076,1.375
1522.00,7.570878,25.01779,-0.000165,24.022079,-0.0075,1.375
1524.00,7.571007,25.01771,-0.000165,24.022251,-0.0075,1.376
1526.00,7.569303,25.01757,-0.000164,24.021863,-0.0076,1.375
1528.00,7.569565,25.01736,-0.000164,24.021572,-0.0076,1.374
1530.00,7.569875,25.01738,-0.000164,24.022052,-0.0076,1.375
1532.00,7.569584,25.01776,-0.000164,24.021782,-0.0076,1.375
1534.00,7.569192,25.01761,-0.000164,24.021677,-0.0075,1.376
1536.00,7.569769,25.01848,-0.000164,24.022088,-0.0075,1.375
1538.00,7.570265,25.01780,-0.000164,24.021840,-0.0075,1.375
1540.00,7.569675,25.01764,-0.000164,24.021370,-0.0076,1.376
1542.00,7.569544,25.01812,-0.000163,24.021147,-0.0076,1.375
1544.00,7.569174,25.01817,-0.000165,24.021593,-0.0076,1.375
1546.00,7.568448,25.01784,-0.000165,24.021825,-0.0075,1.375
1548.00,7.568384,25.01832,-0.000165,24.021804,-0.0076,1.375
1550.00,7.568982,25.01755,-0.000165,24.021735,-0.0076,1.376
1552.00,7.568110,25.01814,-0.000165,24.021943,-0.0076,1.376
1554.00,7.568310,25.01785,-0.000166,24.021602,-0.0076,1.375
1556.00,7.568027,25.01840,-0.000165,24.021733,-0.0076,1.375
1558.00,7.567818,25.01775,-0.000165,24.021506,-0.0076,1.375
1560.00,7.567498,25.01807,-0.000165,24.021878,-0.0076,1.375
1562.00,7.567832,25.01801,-0.000165,24.021318,-0.0076,1.376
1564.00,7.568015,25.01778,-0.000164,24.021983,-0.0076,1.376
1566.00,7.568041,25.01814,-0.000165,24.021109,-0.0076,1.376
1568.00,7.567902,25.01799,-0.000164,24.021124,-0.0076,1.375
1570.00,7.568479,25.01829,-0.000165,24.021965,-0.0076,1.375
1572.00,7.567797,25.01853,-0.000165,24.021524,-0.0076,1.375
1574.00,7.566877,25.01825,-0.000165,24.021651,-0.0076,1.375
1576.00,7.566990,25.01865,-0.000166,24.022143,-0.0076,1.375
1578.00,7.566811,25.01787,-0.000164,24.021494,-0.0076,1.375
1580.00,7.566012,25.01842,-0.000165,24.021514,-0.0076,1.376
1582.00,7.565727,25.01867,-0.000165,24.021543,-0.0076,1.376
1584.00,7.565712,25.01751,-0.000166,24.021865,-0.0076,1.375
1586.00,7.565590,25.01805,-0.000164,24.022059,-0.0076,1.375
1588.00,7.565474,25.01786,-0.000165,24.021223,-0.0076,1.375
1590.00,7.565948,25.01805,-0.000165,24.022317,-0.0076,1.375
1592.00,7.565898,25.01868,-0.000165,24.022268,-0.0075,1.375
1594.00,7.565186,25.01831,-0.000165,24.021887,-0.0076,1.376
1596.00,7.564922,25.01860,-0.000165,24.022530,-0.0076,1.375
1598.00,7.565151,25.01957,-0.000164,24.022063,-0.0075,1.375
1600.00,7.565990,25.02024,-0.000165,24.021938,-0.0075,1.376
1602.00,7.566660,25.02016,-0.000165,24.021762,-0.0075,1.375
1604.00,7.567274,25.01951,-0.000164,24.021089,-0.0075,1.376
1606.00,7.566431,25.01932,-0.000165,24.021736,-0.0075,1.376
1608.00,7.565641,25.01937,-0.000165,24.021851,-0.0075,1.376
1610.00,7.565415,25.01884,-0.000166,24.021095,-0.0075,1.376
1612.00,7.565293,25.01901,-0.000165,24.022112,-0.0075,1.375
1614.00,7.565167,25.01965,-0.000164,24.022126,-0.0076,1.375
1616.00,7.564898,25.01944,-0.000165,24.021267,-0.0076,1.375
1618.00,7.564679,25.01966,-0.000164,24.022260,-0.0076,1.376
1620.00,7.564150,25.01950,-0.000165,24.021950,-0.0076,1.376
1622.00,7.563296,25.01964,-0.000165,24.021610,-0.0076,1.375
1624.00,7.563298,25.01911,-0.000166,24.021854,-0.0076,1.376
1626.00,7.562720,25.01857,-0.000164,24.021396,-0.0076,1.375
1628.00,7.563166,25.01800,-0.000163,24.021227,-0.0076,1.375
1630.00,7.563490,25.01797,-0.000165,24.021990,-0.0075,1.375
1632.00,7.563882,25.01823,-0.000165,24.021611,-0.0076,1.375
1634.00,7.564602,25.01828,-0.000165,24.021682,-0.0076,1.376
1636.00,7.564509,25.01857,-0.000166,24.021336,-0.0076,1.375
1638.00,7.563501,25.01757,-0.000165,24.021954,-0.0076,1.376
1640.00,7.563420,25.01690,-0.000166,24.021744,-0.0076,1.375
1642.00,7.564388,25.01754,-0.000165,24.021720,-0.0075,1.376
1644.00,7.563741,25.01794,-0.000164,24.021555,-0.0076,1.375
1646.00,7.563896,25.01813,-0.000164,24.021945,-0.0076,1.375
1648.00,7.563265,25.01790,-0.000165,24.021637,-0.0076,1.376
1650.00,7.562510,25.01835,-0.000165,24.021252,-0.0076,1.375
1652.00,7.562868,25.01790,-0.000165,24.021664,-0.0076,1.376
1654.00,7.562651,25.01726,-0.000165,24.021628,-0.0076,1.376
1656.00,7.563678,25.01708,-0.000164,24.021842,-0.0076,1.375
1658.00,7.563242,25.01719,-0.000165,24.021298,-0.0076,1.375
1660.00,7.562435,25.01665,-0.000164,24.021439,-0.0076,1.376
1662.00,7.562796,25.01630,-0.000165,24.020855,-0.0076,1.375
1664.00,7.562958,25.01686,-0.000165,24.021668,-0.0075,1.375
1666.00,7.563136,25.01726,-0.000165,24.021514,-0.0076,1.375
1668.00,7.562350,25.01764,-0.000165,24.021823,-0.0076,1.375
1670.00,7.562152,25.01717,-0.000164,24.021778,-0.0076,1.375
1672.00,7.562264,25.01689,-0.000164,24.021475,-0.0076,1.376
1674.00,7.561636,25.01724,-0.000164,24.021736,-0.0076,1.375
1676.00,7.561314,25.01678,-0.000165,24.021936,-0.0076,1.375
1678.00,7.561826,25.01671,-0.000165,24.022201,-0.0076,1.376
1680.00,7.561950,25.01721,-0.000164,24.021860,-0.0075,1.375
1682.00,7.562349,25.01727,-0.000165,24.021064,-0.0076,1.375
1684.00,7.562515,25.01702,-0.000163,24.021894,-0.0076,1.375
1686.00,7.562033,25.01668,-0.000165,24.021233,-0.0076,1.375
1688.00,7.561819,25.01687,-0.000165,24.021758,-0.0076,1.375
1690.00,7.561340,25.01721,-0.000165,24.021876,-0.0076,1.375
1692.00,7.561476,25.01673,-0.000164,24.021630,-0.0076,1.375
1694.00,7.561734,25.01667,-0.000165,24.021345,-0.0076,1.375
1696.00,7.562057,25.01763,-0.000166,24.021341,-0.0076,1.376
1698.00,7.561480,25.01818,-0.000166,24.021240,-0.0076,1.376
1700.00,7.561000,25.01791,-0.000165,24.021361,-0.0075,1.375
1702.00,7.561042,25.01755,-0.000165,24.021218,-0.0076,1.375
1704.00,7.561371,25.01777,-0.000165,24.021717,-0.0076,1.376
1706.00,7.561472,25.01748,-0.000166,24.021715,-0.0076,1.376
1708.00,7.561613,25.01823,-0.000165,24.021746,-0.0076,1.375
1710.00,7.561445,25.01823,-0.000165,24.021359,-0.0076,1.375
1712.00,7.560988,25.01773,-0.000165,24.022181,-0.0075,1.374
1714.00,7.561130,25.01783,-0.000164,24.021878,-0.0076,1.375
1716.00,7.560452,25.01723,-0.000164,24.021349,-0.0076,1.376
1718.00,7.560523,25.01758,-0.000164,24.021736,-0.0076,1.376
1720.00,7.559546,25.01852,-0.000166,24.021604,-0.0076,1.376
1722.00,7.559499,25.01877,-0.000166,24.021249,-0.0076,1.375
1724.00,7.559020,25.01938,-0.000165,24.021807,-0.0076,1.375
1726.00,7.559124,25.01926,-0.000165,24.021631,-0.0076,1.375
1728.00,7.559291,25.01758,-0.000164,24.022159,-0.0076,1.375
1730.00,7.559456,25.01777,-0.000164,24.022440,-0.0076,1.375
1732.00,7.559190,25.01803,-0.000163,24.022168,-0.0075,1.375
1734.00,7.558936,25.01839,-0.000165,24.021414,-0.0076,1.376
1736.00,7.559099,25.01740,-0.000165,24.021231,-0.0075,1.375
1738.00,7.559215,25.01697,-0.000165,24.021519,-0.0076,1.375
1740.00,7.559387,25.01746,-0.000166,24.021454,-0.0076,1.376
1742.00,7.559113,25.01780,-0.000165,24.021291,-0.0076,1.376
1744.00,7.558850,25.01739,-0.000165,24.022155,-0.0076,1.375
1746.00,7.558966,25.01763,-0.000164,24.022050,-0.0075,1.375
1748.00,7.559252,25.01861,-0.000163,24.021312,-0.0075,1.375
1750.00,7.559096,25.01799,-0.000164,24.021339,-0.0076,1.375
1752.00,7.558829,25.01679,-0.000164,24.021758,-0.0076,1.375
1754.00,7.559522,25.01756,-0.000165,24.021526,-0.0076,1.376
1756.00,7.559015,25.01740,-0.000166,24.020973,-0.0076,1.375
1758.00,7.558804,25.01700,-0.000164,24.021238,-0.0076,1.375
1760.00,7.557914,25.01776,-0.000164,24.021615,-0.0076,1.376
1762.00,7.557657,25.01756,-0.000166,24.022119,-0.0076,1.375
1764.00,7.558178,25.01666,-0.000165,24.021361,-0.0076,1.375
1766.00,7.557595,25.01733,-0.000165,24.021840,-0.0076,1.375
1768.00,7.558232,25.01710,-0.000165,24.021606,-0.0076,1.375
1770.00,7.559071,25.01654,-0.000165,24.021617,-0.0075,1.375
1772.00,7.558380,25.01690,-0.000165,24.021900,-0.0076,1.376
1774.00,7.558676,25.01703,-0.000165,24.021521,-0.0076,1.375
1776.00,7.557853,25.01772,-0.000164,24.021557,-0.0076,1.375
1778.00,7.558025,25.01833,-0.000165,24.021988,-0.0076,1.376
1780.00,7.558721,25.01761,-0.000165,24.021470,-0.0076,1.375
1782.00,7.559203,25.01843,-0.000165,24.022175,-0.0075,1.375
1784.00,7.559011,25.01866,-0.000166,24.021182,-0.0075,1.376
1786.00,7.558222,25.01894,-0.000164,24.021885,-0.0075,1.375
1788.00,7.557130,25.01908,-0.000164,24.021486,-0.0076,1.375
1790.00,7.556674,25.01891,-0.000164,24.022124,-0.0076,1.375
1792.00,7.556986,25.01877,-0.000165,24.021794,-0.0076,1.375
1794.00,7.556641,25.01877,-0.000165,24.021450,-0.0076,1.375
1796.00,7.556904,25.01874,-0.000164,24.021881,-0.0076,1.375
1798.00,7.557220,25.01812,-0.000164,24.021735,-0.0075,1.376
1800.00,7.556698,25.01882,-0.000165,24.022199,-0.0075,1.375
@3,12.0000,24.0
1802.00,7.556638,25.01888,-0.000165,24.021532,-0.0075,1.375
1804.00,7.552974,25.01898,-0.000165,24.021350,-0.0076,1.375
1806.00,7.543852,25.01867,-0.000164,24.021519,-0.0075,1.375
1808.00,7.531382,25.01849,-0.000164,24.021490,-0.0076,1.375
1810.00,7.513938,25.01816,-0.000164,24.021891,-0.0076,1.375
1812.00,7.496433,25.01838,-0.000165,24.021477,-0.0076,1.375
1814.00,7.480741,25.01879,-0.000165,24.021726,-0.0076,1.375
1816.00,7.466030,25.01919,-0.000165,24.021907,-0.0076,1.376
1818.00,7.453034,25.01856,-0.000165,24.021943,-0.0076,1.376
1820.00,7.440381,25.01855,-0.000166,24.021466,-0.0076,1.377
1822.00,7.429559,25.01950,-0.000166,24.021702,-0.0076,1.377
1824.00,7.420406,25.01915,-0.000166,24.021680,-0.0076,1.376
1826.00,7.412460,25.01949,-0.000166,24.022195,-0.0076,1.377
1828.00,7.408644,25.01959,-0.000167,24.021901,-0.0076,1.376
1830.00,7.411112,25.01917,-0.000166,24.021318,-0.0076,1.377
1832.00,7.416861,25.01899,-0.000167,24.021294,-0.0076,1.378
1834.00,7.426898,25.01932,-0.000167,24.021521,-0.0076,1.378
1836.00,7.436580,25.01904,-0.000166,24.021465,-0.0076,1.378
1838.00,7.445199,25.01795,-0.000166,24.020770,-0.0075,1.376
1840.00,7.452636,25.01879,-0.000165,24.021193,-0.0076,1.375
1842.00,7.459848,25.01919,-0.000165,24.020832,-0.0076,1.376
1844.00,7.464931,25.01934,-0.000166,24.021958,-0.0076,1.376
1846.00,7.471569,25.01901,-0.000165,24.021581,-0.0076,1.375
1848.00,7.477780,25.01860,-0.000164,24.021724,-0.0076,1.375
1850.00,7.483858,25.01823,-0.000163,24.021439,-0.0076,1.376
1852.00,7.489193,25.01823,-0.000164,24.022085,-0.0076,1.376
1854.00,7.493951,25.01850,-0.000165,24.021292,-0.0076,1.376
1856.00,7.498964,25.01825,-0.000164,24.021325,-0.0076,1.376
1858.00,7.501714,25.01829,-0.000166,24.022068,-0.0076,1.376
1860.00,7.505786,25.01831,-0.000165,24.021077,-0.0076,1.376
1862.00,7.510178,25.01786,-0.000164,24.021615,-0.0076,1.376
1864.00,7.512861,25.01747,-0.000165,24.021562,-0.0076,1.375
1866.00,7.515359,25.01753,-0.000164,24.021930,-0.0076,1.375
1868.00,7.517802,25.01760,-0.000164,24.021098,-0.0076,1.376
1870.00,7.520455,25.01820,-0.000165,24.022095,-0.0076,1.375
1872.00,7.522533,25.01765,-0.000165,24.021709,-0.0075,1.375
1874.00,7.524796,25.01805,-0.000166,24.021914,-0.0076,1.376
1876.00,7.526433,25.01719,-0.000164,24.021428,-0.0076,1.375
1878.00,7.528519,25.01751,-0.000164,24.021358,-0.0076,1.375
1880.00,7.530370,25.01788,-0.000165,24.020944,-0.0076,1.375
1882.00,7.532403,25.01754,-0.000164,24.020894,-0.0076,1.375
1884.00,7.533982,25.01741,-0.000164,24.022034,-0.0076,1.375
1886.00,7.534702,25.01803,-0.000165,24.021726,-0.0076,1.376
1888.00,7.535278,25.01750,-0.000165,24.022191,-0.0076,1.375
1890.00,7.535995,25.01785,-0.000165,24.020981,-0.0076,1.375
1892.00,7.536329,25.01778,-0.000164,24.021363,-0.0076,1.375
1894.00,7.536222,25.01765,-0.000163,24.021836,-0.0076,1.375
1896.00,7.536366,25.01803,-0.000164,24.021840,-0.0076,1.375
1898.00,7.536238,25.01797,-0.000165,24.021236,-0.0076,1.375
1900.00,7.535604,25.01720,-0.000163,24.020796,-0.0075,1.375
1902.00,7.534266,25.01722,-0.000164,24.021327,-0.0075,1.375
1904.00,7.532583,25.01750,-0.000165,24.021117,-0.0076,1.375
1906.00,7.531028,25.01882,-0.000166,24.021575,-0.0076,1.376
1908.00,7.531529,25.01911,-0.000165,24.021595,-0.0075,1.376
1910.00,7.530998,25.01814,-0.000166,24.021048,-0.0076,1.375
1912.00,7.531184,25.01770,-0.000165,24.022101,-0.0076,1.376
1914.00,7.532616,25.01710,-0.000165,24.022318,-0.0076,1.376
1916.00,7.533272,25.01791,-0.000164,24.021876,-0.0076,1.375
1918.00,7.533511,25.01844,-0.000164,24.021492,-0.0076,1.375
1920.00,7.534272,25.01812,-0.000165,24.021885,-0.0076,1.375
1922.00,7.534663,25.01753,-0.000164,24.021622,-0.0076,1.375
1924.00,7.534848,25.01720,-0.000164,24.021479,-0.0076,1.375
1926.00,7.535716,25.01725,-0.000165,24.021405,-0.0076,1.375
1928.00,7.537141,25.01742,-0.000165,24.021430,-0.0076,1.376
1930.00,7.538104,25.01717,-0.000166,24.021260,-0.0076,1.375
1932.00,7.539481,25.01658,-0.000165,24.021419,-0.0076,1.376
1934.00,7.540303,25.01624,-0.000165,24.021555,-0.0076,1.375
1936.00,7.540923,25.01663,-0.000166,24.021428,-0.0076,1.375
1938.00,7.541344,25.01706,-0.000165,24.020794,-0.0076,1.375
1940.00,7.541918,25.01805,-0.000164,24.021191,-0.0076,1.375
1942.00,7.542038,25.01738,-0.000165,24.021349,-0.0076,1.375
1944.00,7.542994,25.01739,-0.000165,24.021840,-0.0076,1.375
1946.00,7.544033,25.01754,-0.000165,24.021965,-0.0076,1.376
1948.00,7.544744,25.01818,-0.000165,24.021443,-0.0075,1.376
1950.00,7.545257,25.01841,-0.000164,24.021590,-0.0076,1.376
1952.00,7.545983,25.01812,-0.000165,24.021106,-0.0075,1.376
1954.00,7.546930,25.01875,-0.000166,24.020832,-0.0076,1.376
1956.00,7.547457,25.01948,-0.000166,24.021838,-0.0076,1.375
1958.00,7.547981,25.01830,-0.000165,24.022297,-0.0076,1.375
1960.00,7.548178,25.01788,-0.000165,24.021775,-0.0076,1.376
1962.00,7.547888,25.01936,-0.000164,24.021272,-0.0076,1.376
1964.00,7.547817,25.01880,-0.000165,24.020971,-0.0076,1.376
1966.00,7.547331,25.01925,-0.000165,24.021187,-0.0076,1.375
1968.00,7.547783,25.01909,-0.000166,24.021967,-0.0076,1.376
1970.00,7.548373,25.01824,-0.000166,24.021673,-0.0076,1.376
1972.00,7.547438,25.01902,-0.000165,24.021407,-0.0076,1.376
1974.00,7.548126,25.01872,-0.000166,24.020848,-0.0076,1.375
1976.00,7.548471,25.01891,-0.000166,24.020986,-0.0076,1.375
1978.00,7.548088,25.01925,-0.000165,24.021630,-0.0075,1.375
1980.00,7.548208,25.01920,-0.000166,24.020921,-0.0076,1.376
1982.00,7.547700,25.02002,-0.000166,24.021675,-0.0076,1.375
1984.00,7.547488,25.01902,-0.000165,24.021486,-0.0075,1.376
1986.00,7.548076,25.01866,-0.000165,24.021338,-0.0076,1.376
1988.00,7.548808,25.01895,-0.000166,24.021979,-0.0076,1.376
1990.00,7.549176,25.01881,-0.000166,24.021626,-0.0076,1.376
1992.00,7.549276,25.01919,-0.000165,24.021724,-0.0076,1.375
1994.00,7.549515,25.01899,-0.000165,24.021735,-0.0076,1.376
1996.00,7.549189,25.01909,-0.000165,24.021949,-0.0076,1.375
1998.00,7.548528,25.01909,-0.000165,24.021930,-0.0076,1.376
2000.00,7.549528,25.01863,-0.000164,24.020725,-0.0076,1.376
2002.00,7.548946,25.01891,-0.000165,24.021457,-0.0076,1.376
2004.00,7.548507,25.01912,-0.000165,24.021432,-0.0076,1.376
2006.00,7.549516,25.01994,-0.000166,24.021537,-0.0076,1.376
2008.00,7.548652,25.02003,-0.000166,24.021591,-0.0076,1.376
2010.00,7.547988,25.01925,-0.000165,24.020868,-0.0076,1.376
2012.00,7.547906,25.01856,-0.000165,24.022284,-0.0075,1.375
2014.00,7.547781,25.01874,-0.000166,24.021773,-0.0076,1.376
2016.00,7.547545,25.01889,-0.000165,24.021769,-0.0076,1.376
2018.00,7.547331,25.01939,-0.000165,24.020948,-0.0075,1.376
2020.00,7.547888,25.01932,-0.000165,24.021222,-0.0076,1.376
2022.00,7.548702,25.01874,-0.000166,24.021604,-0.0076,1.376
2024.00,7.548468,25.01942,-0.000166,24.021695,-0.0076,1.376
2026.00,7.548110,25.01886,-0.000166,24.022019,-0.0076,1.376
2028.00,7.548743,25.01826,-0.000165,24.022016,-0.0076,1.376
2030.00,7.548739,25.01895,-0.000165,24.021800,-0.0076,1.376
2032.00,7.547872,25.01844,-0.000166,24.021276,-0.0076,1.375
2034.00,7.547598,25.01775,-0.000165,24.021684,-0.0076,1.375
2036.00,7.547783,25.01863,-0.000165,24.020971,-0.0076,1.376
2038.00,7.547902,25.01852,-0.000165,24.021508,-0.0076,1.375
2040.00,7.547735,25.01693,-0.000165,24.021785,-0.0076,1.375
2042.00,7.548032,25.01795,-0.000165,24.021459,-0.0076,1.376
2044.00,7.547821,25.01834,-0.000165,24.021852,-0.0076,1.376
2046.00,7.546839,25.01931,-0.000165,24.021543,-0.0076,1.376
2048.00,7.546954,25.01916,-0.000165,24.021883,-0.0075,1.375
2050.00,7.546676,25.01917,-0.000165,24.021421,-0.0076,1.376
2052.00,7.546465,25.01896,-0.000166,24.021822,-0.0076,1.375
2054.00,7.546508,25.01823,-0.000166,24.021684,-0.0075,1.375
2056.00,7.546233,25.01801,-0.000165,24.021753,-0.0076,1.376
2058.00,7.546421,25.01883,-0.000166,24.021581,-0.0076,1.375
2060.00,7.546606,25.01912,-0.000165,24.021611,-0.0076,1.376
2062.00,7.546159,25.01940,-0.000165,24.021615,-0.0075,1.376
2064.00,7.545881,25.01884,-0.000166,24.021332,-0.0075,1.376
2066.00,7.545793,25.01833,-0.000164,24.021804,-0.0076,1.375
2068.00,7.546084,25.01878,-0.000165,24.022110,-0.0076,1.375
2070.00,7.547349,25.01846,-0.000165,24.021637,-0.0076,1.376
2072.00,7.546805,25.01815,-0.000164,24.021865,-0.0076,1.376
2074.00,7.546305,25.01898,-0.000166,24.021979,-0.0076,1.376
2076.00,7.546052,25.01902,-0.000165,24.021359,-0.0075,1.376
2078.00,7.546476,25.01850,-0.000166,24.021677,-0.0076,1.376
2080.00,7.546434,25.01865,-0.000166,24.021421,-0.0076,1.375
2082.00,7.546224,25.01864,-0.000165,24.021833,-0.0076,1.376
2084.00,7.546682,25.01888,-0.000165,24.022117,-0.0075,1.376
2086.00,7.546585,25.01906,-0.000165,24.021372,-0.0075,1.376
2088.00,7.546312,25.01901,-0.000167,24.022240,-0.0076,1.376
2090.00,7.546795,25.01973,-0.000165,24.021642,-0.0075,1.375
2092.00,7.545919,25.01904,-0.000165,24.021693,-0.0076,1.376
2094.00,7.545698,25.01939,-0.000165,24.022242,-0.0076,1.375
2096.00,7.546054,25.01973,-0.000165,24.022659,-0.0076,1.376
2098.00,7.545644,25.02028,-0.000165,24.021762,-0.0076,1.376
2100.00,7.545227,25.01970,-0.000166,24.021820,-0.0076,1.376
2102.00,7.544957,25.02014,-0.000165,24.021925,-0.0075,1.376
2104.00,7.545402,25.02020,-0.000166,24.021577,-0.0076,1.376
2106.00,7.544653,25.02003,-0.000165,24.021225,-0.0076,1.376
2108.00,7.544753,25.02065,-0.000164,24.022246,-0.0076,1.376
2110.00,7.544900,25.02051,-0.000165,24.021994,-0.0075,1.376
2112.00,7.544324,25.02033,-0.000165,24.021684,-0.0075,1.376
2114.00,7.544362,25.01970,-0.000164,24.021494,-0.0075,1.376
2116.00,7.544840,25.02032,-0.000165,24.022351,-0.0076,1.376
2118.00,7.544344,25.02027,-0.000165,24.021751,-0.0075,1.376
2120.00,7.544895,25.01954,-0.000164,24.022405,-0.0075,1.376
2122.00,7.545248,25.01947,-0.000166,24.021289,-0.0075,1.376
2124.00,7.545179,25.01983,-0.000166,24.021816,-0.0076,1.376
2126.00,7.544799,25.01992,-0.000165,24.021510,-0.0076,1.376
2128.00,7.544223,25.01976,-0.000163,24.021920,-0.0076,1.376
2130.00,7.544137,25.01917,-0.000164,24.021689,-0.0076,1.376
2132.00,7.544112,25.01977,-0.000166,24.022206,-0.0076,1.376
2134.00,7.544359,25.01948,-0.000165,24.021455,-0.0075,1.376
2136.00,7.544712,25.01870,-0.000165,24.020997,-0.0075,1.376
2138.00,7.544754,25.01915,-0.000165,24.021530,-0.0075,1.376
2140.00,7.545300,25.01870,-0.000166,24.021526,-0.0075,1.376
2142.00,7.545310,25.01806,-0.000167,24.022050,-0.0076,1.376
2144.00,7.545147,25.01904,-0.000166,24.021684,-0.0076,1.376
2146.00,7.544775,25.01901,-0.000166,24.021055,-0.0076,1.376
2148.00,7.544410,25.01841,-0.000166,24.021381,-0.0076,1.376
2150.00,7.543585,25.01898,-0.000166,24.021771,-0.0076,1.376
2152.00,7.543419,25.01972,-0.000164,24.021147,-0.0076,1.376
2154.00,7.543790,25.01938,-0.000166,24.021809,-0.0075,1.376
2156.00,7.544468,25.01950,-0.000165,24.021863,-0.0075,1.376
2158.00,7.544505,25.01915,-0.000165,24.022135,-0.0076,1.376
2160.00,7.543455,25.01834,-0.000166,24.021470,-0.0075,1.376
2162.00,7.543544,25.01878,-0.000166,24.021310,-0.0076,1.376
2164.00,7.543193,25.01830,-0.000165,24.021709,-0.0076,1.375
2166.00,7.543331,25.01851,-0.000165,24.021140,-0.0076,1.376
2168.00,7.542803,25.01901,-0.000165,24.021077,-0.0076,1.376
2170.00,7.542349,25.01879,-0.000165,24.021644,-0.0076,1.376
2172.00,7.541821,25.01868,-0.000166,24.021485,-0.0075,1.376
2174.00,7.542330,25.01909,-0.000165,24.021336,-0.0075,1.376
2176.00,7.543021,25.01916,-0.000166,24.021316,-0.0075,1.376
2178.00,7.543520,25.01927,-0.000165,24.021189,-0.0076,1.377
2180.00,7.543289,25.01978,-0.000165,24.021111,-0.0076,1.377
2182.00,7.542375,25.01895,-0.000165,24.021260,-0.0075,1.376
2184.00,7.541906,25.01902,-0.000166,24.021689,-0.0075,1.376
2186.00,7.542337,25.01868,-0.000166,24.021689,-0.0076,1.376
2188.00,7.542392,25.01916,-0.000166,24.021735,-0.0076,1.376
2190.00,7.542519,25.01952,-0.000166,24.022041,-0.0076,1.376
2192.00,7.542829,25.01881,-0.000165,24.021281,-0.0076,1.375
2194.00,7.542906,25.01885,-0.000165,24.020903,-0.0076,1.375
2196.00,7.543253,25.01898,-0.000166,24.021178,-0.0076,1.376
2198.00,7.543487,25.01876,-0.000166,24.021312,-0.0076,1.377
2200.00,7.543660,25.01872,-0.000166,24.021967,-0.0076,1.376
2202.00,7.542989,25.01884,-0.000166,24.020622,-0.0076,1.376
2204.00,7.542974,25.01895,-0.000166,24.021407,-0.0076,1.376
2206.00,7.543660,25.01873,-0.000166,24.021390,-0.0076,1.376
2208.00,7.543670,25.01907,-0.000166,24.020910,-0.0076,1.376
2210.00,7.543033,25.01793,-0.000165,24.021698,-0.0076,1.376
2212.00,7.541253,25.01800,-0.000166,24.021426,-0.0076,1.376
2214.00,7.540812,25.01857,-0.000165,24.021465,-0.0076,1.376
2216.00,7.541701,25.01887,-0.000164,24.021497,-0.0076,1.375
2218.00,7.542011,25.01881,-0.000165,24.021147,-0.0076,1.376
2220.00,7.541055,25.01864,-0.000166,24.021704,-0.0076,1.377
2222.00,7.540767,25.01929,-0.000166,24.021350,-0.0076,1.377
2224.00,7.540944,25.01883,-0.000166,24.021881,-0.0076,1.376
2226.00,7.541190,25.01781,-0.000165,24.020959,-0.0076,1.376
2228.00,7.540743,25.01766,-0.000167,24.020703,-0.0076,1.376
2230.00,7.540656,25.01793,-0.000165,24.021437,-0.0076,1.375
2232.00,7.541167,25.01776,-0.000164,24.022396,-0.0076,1.376
2234.00,7.541398,25.01796,-0.000165,24.021138,-0.0076,1.376
2236.00,7.541752,25.01904,-0.000165,24.021455,-0.0076,1.376
2238.00,7.542220,25.01875,-0.000166,24.021434,-0.0076,1.376
2240.00,7.542515,25.01880,-0.000165,24.021220,-0.0076,1.376
2242.00,7.541511,25.01737,-0.000165,24.021173,-0.0076,1.376
2244.00,7.541182,25.01708,-0.000167,24.020979,-0.0076,1.376
2246.00,7.540762,25.01760,-0.000167,24.021010,-0.0076,1.376
2248.00,7.540385,25.01749,-0.000166,24.021000,-0.0076,1.376
2250.00,7.539952,25.01747,-0.000166,24.021492,-0.0076,1.376
2252.00,7.540531,25.01748,-0.000166,24.021068,-0.0076,1.376
2254.00,7.541245,25.01762,-0.000167,24.021265,-0.0076,1.376
2256.00,7.541285,25.01771,-0.000166,24.021387,-0.0076,1.376
2258.00,7.541351,25.01761,-0.000166,24.020933,-0.0076,1.376
2260.00,7.540238,25.01770,-0.000167,24.021675,-0.0076,1.376
2262.00,7.540136,25.01755,-0.000168,24.021227,-0.0076,1.377
2264.00,7.539563,25.01727,-0.000166,24.021238,-0.0076,1.375
2266.00,7.539774,25.01808,-0.000166,24.020660,-0.0076,1.375
2268.00,7.539856,25.01923,-0.000166,24.021613,-0.0076,1.376
2270.00,7.540078,25.02032,-0.000167,24.022065,-0.0076,1.376
2272.00,7.540677,25.02024,-0.000168,24.021374,-0.0076,1.376
2274.00,7.541189,25.01964,-0.000167,24.021483,-0.0076,1.376
2276.00,7.540503,25.01909,-0.000166,24.020990,-0.0076,1.376
2278.00,7.540196,25.01922,-0.000165,24.021709,-0.0076,1.376
2280.00,7.539584,25.02001,-0.000166,24.021733,-0.0076,1.376
2282.00,7.538927,25.01974,-0.000166,24.020968,-0.0076,1.376
2284.00,7.539209,25.01864,-0.000167,24.021718,-0.0076,1.376
2286.00,7.539193,25.01904,-0.000165,24.021611,-0.0076,1.375
2288.00,7.539438,25.01926,-0.000165,24.021608,-0.0076,1.376
2290.00,7.540201,25.01902,-0.000165,24.021124,-0.0076,1.376
2292.00,7.541010,25.01932,-0.000166,24.021323,-0.0076,1.376
2294.00,7.539989,25.01924,-0.000167,24.021095,-0.0076,1.376
2296.00,7.539714,25.01853,-0.000166,24.022079,-0.0076,1.375
2298.00,7.539861,25.01931,-0.000166,24.021562,-0.0076,1.376
2300.00,7.540417,25.01947,-0.000166,24.021020,-0.0076,1.376
2302.00,7.540473,25.01909,-0.000167,24.021367,-0.0076,1.376
2304.00,7.540218,25.01972,-0.000167,24.020643,-0.0076,1.375
2306.00,7.539608,25.01885,-0.000167,24.021688,-0.0076,1.376
2308.00,7.538930,25.01875,-0.000167,24.021316,-0.0076,1.376
2310.00,7.539446,25.01934,-0.000167,24.020803,-0.0076,1.376
2312.00,7.539925,25.01916,-0.000167,24.021146,-0.0075,1.376
2314.00,7.540001,25.01947,-0.000167,24.021526,-0.0076,1.376
2316.00,7.539946,25.01887,-0.000166,24.021035,-0.0076,1.376
2318.00,7.539303,25.01964,-0.000167,24.021633,-0.0076,1.376
2320.00,7.538859,25.01972,-0.000167,24.021662,-0.0076,1.375
2322.00,7.539224,25.01919,-0.000167,24.020915,-0.0076,1.376
2324.00,7.539039,25.01948,-0.000167,24.020944,-0.0076,1.377
2326.00,7.539010,25.01897,-0.000167,24.021202,-0.0076,1.376
2328.00,7.539949,25.01888,-0.000166,24.021454,-0.0076,1.376
2330.00,7.540186,25.01916,-0.000167,24.021343,-0.0076,1.376
2332.00,7.540045,25.01872,-0.000166,24.020981,-0.0076,1.375
2334.00,7.541200,25.01888,-0.000166,24.021086,-0.0076,1.377
2336.00,7.540653,25.01928,-0.000167,24.021294,-0.0076,1.376
2338.00,7.539905,25.01911,-0.000166,24.021115,-0.0076,1.376
2340.00,7.538992,25.01895,-0.000167,24.021258,-0.0076,1.376
2342.00,7.538894,25.01910,-0.000167,24.021222,-0.0076,1.376
2344.00,7.538572,25.02015,-0.000166,24.021180,-0.0076,1.376
2346.00,7.538816,25.01992,-0.000167,24.020915,-0.0076,1.376
2348.00,7.539513,25.01999,-0.000166,24.021095,-0.0076,1.375
2350.00,7.539210,25.01968,-0.000166,24.020636,-0.0076,1.376
2352.00,7.539139,25.01947,-0.000166,24.021352,-0.0076,1.376
2354.00,7.539174,25.01999,-0.000166,24.021930,-0.0076,1.376
2356.00,7.538481,25.01872,-0.000167,24.020589,-0.0076,1.376
2358.00,7.538364,25.01821,-0.000167,24.020734,-0.0076,1.376
2360.00,7.539295,25.01968,-0.000167,24.021029,-0.0076,1.376
2362.00,7.539089,25.01899,-0.000167,24.020647,-0.0076,1.375
2364.00,7.538321,25.01910,-0.000167,24.021455,-0.0076,1.376
2366.00,7.538070,25.02004,-0.000166,24.021194,-0.0077,1.376
2368.00,7.538852,25.02016,-0.000167,24.020942,-0.0076,1.377
2370.00,7.539266,25.01987,-0.000167,24.021448,-0.0076,1.376
2372.00,7.539392,25.01911,-0.000166,24.021403,-0.0076,1.376
2374.00,7.539407,25.02020,-0.000167,24.021376,-0.0076,1.376
2376.00,7.539055,25.02040,-0.000166,24.021523,-0.0076,1.376
2378.00,7.538261,25.01948,-0.000167,24.020988,-0.0076,1.376
2380.00,7.537896,25.02004,-0.000166,24.021086,-0.0076,1.376
2382.00,7.537924,25.02083,-0.000166,24.021017,-0.0076,1.376
2384.00,7.537372,25.01997,-0.000166,24.021252,-0.0076,1.376
2386.00,7.537277,25.01898,-0.000165,24.021698,-0.0076,1.376
2388.00,7.536910,25.01847,-0.000167,24.021390,-0.0076,1.377
2390.00,7.536893,25.01912,-0.000167,24.021363,-0.0077,1.376
2392.00,7.536866,25.01936,-0.000166,24.021176,-0.0076,1.376
2394.00,7.537358,25.01956,-0.000166,24.021338,-0.0076,1.376
2396.00,7.537496,25.01902,-0.000165,24.021773,-0.0076,1.376
2398.00,7.537594,25.01876,-0.000167,24.021874,-0.0076,1.376
2400.00,7.537975,25.01938,-0.000166,24.021466,-0.0076,1.376
@4,12.0000,24.0
2402.00,7.537628,25.02016,-0.000167,24.021113,-0.0076,1.377
2404.00,7.535207,25.02017,-0.000167,24.022046,-0.0076,1.376
2406.00,7.526368,25.01939,-0.000166,24.021575,-0.0076,1.375
2408.00,7.514987,25.01894,-0.000165,24.021022,-0.0076,1.375
2410.00,7.499611,25.01924,-0.000164,24.021474,-0.0076,1.375
2412.00,7.483630,25.01977,-0.000165,24.021673,-0.0076,1.375
2414.00,7.469258,25.01932,-0.000165,24.021171,-0.0076,1.377
2416.00,7.457470,25.01938,-0.000166,24.021312,-0.0076,1.377
2418.00,7.446851,25.01949,-0.000168,24.021135,-0.0076,1.378
2420.00,7.437238,25.01909,-0.000168,24.021075,-0.0076,1.378
2422.00,7.428657,25.01834,-0.000168,24.021298,-0.0076,1.377
2424.00,7.420218,25.01835,-0.000167,24.022048,-0.0076,1.377
2426.00,7.413529,25.01846,-0.000167,24.021858,-0.0076,1.378
2428.00,7.409129,25.01876,-0.000167,24.021403,-0.0076,1.377
2430.00,7.411333,25.01854,-0.000167,24.021191,-0.0076,1.378
2432.00,7.417162,25.01857,-0.000168,24.021111,-0.0076,1.379
2434.00,7.426163,25.01822,-0.000168,24.021700,-0.0076,1.378
2436.00,7.435136,25.01761,-0.000168,24.021339,-0.0076,1.377
2438.00,7.443482,25.01725,-0.000167,24.021162,-0.0076,1.377
2440.00,7.449721,25.01779,-0.000166,24.021428,-0.0076,1.376
2442.00,7.455312,25.01811,-0.000165,24.021334,-0.0076,1.376
2444.00,7.460126,25.01817,-0.000165,24.021673,-0.0076,1.376
2446.00,7.466072,25.01763,-0.000164,24.021617,-0.0076,1.376
2448.00,7.471904,25.01712,-0.000166,24.021265,-0.0076,1.377
2450.00,7.477288,25.01858,-0.000167,24.021086,-0.0076,1.377
2452.00,7.481233,25.01811,-0.000168,24.021109,-0.0076,1.377
2454.00,7.485554,25.01790,-0.000167,24.021160,-0.0076,1.375
2456.00,7.489775,25.01790,-0.000166,24.021682,-0.0076,1.376
2458.00,7.493239,25.01791,-0.000167,24.021847,-0.0076,1.376
2460.00,7.496577,25.01876,-0.000167,24.021548,-0.0076,1.377
2462.00,7.499670,25.01863,-0.000166,24.021601,-0.0076,1.377
2464.00,7.501311,25.01864,-0.000167,24.021523,-0.0076,1.377
2466.00,7.504082,25.01880,-0.000168,24.021385,-0.0076,1.376
2468.00,7.506706,25.01915,-0.000167,24.020919,-0.0076,1.376
2470.00,7.509484,25.01928,-0.000166,24.020904,-0.0076,1.376
2472.00,7.510560,25.01960,-0.000167,24.020614,-0.0077,1.376
2474.00,7.511639,25.01947,-0.000167,24.020491,-0.0076,1.376
2476.00,7.512906,25.01861,-0.000167,24.020930,-0.0076,1.377
2478.00,7.514122,25.01845,-0.000168,24.021147,-0.0076,1.376
2480.00,7.516507,25.01885,-0.000167,24.021479,-0.0077,1.375
2482.00,7.517468,25.01863,-0.000166,24.021483,-0.0076,1.376
2484.00,7.518206,25.01878,-0.000166,24.021318,-0.0076,1.376
2486.00,7.519274,25.01911,-0.000165,24.021686,-0.0076,1.375
2488.00,7.520004,25.01899,-0.000166,24.021367,-0.0076,1.376
2490.00,7.521397,25.01873,-0.000167,24.021644,-0.0076,1.376
2492.00,7.521516,25.01793,-0.000168,24.021631,-0.0076,1.376
2494.00,7.522083,25.01775,-0.000166,24.020935,-0.0076,1.376
2496.00,7.522500,25.01833,-0.000165,24.021544,-0.0076,1.376
2498.00,7.522245,25.01801,-0.000167,24.021943,-0.0076,1.376
2500.00,7.522126,25.01854,-0.000167,24.021149,-0.0076,1.376
2502.00,7.522233,25.01842,-0.000167,24.021095,-0.0076,1.377
2504.00,7.521308,25.01860,-0.000166,24.021222,-0.0076,1.377
2506.00,7.520467,25.01838,-0.000165,24.021577,-0.0076,1.376
2508.00,7.520052,25.01826,-0.000165,24.021617,-0.0076,1.376
2510.00,7.520051,25.01795,-0.000167,24.020779,-0.0077,1.376
2512.00,7.519570,25.01807,-0.000166,24.022199,-0.0076,1.377
2514.00,7.519110,25.01891,-0.000166,24.021704,-0.0076,1.376
2516.00,7.519500,25.01929,-0.000165,24.021532,-0.0076,1.376
2518.00,7.519748,25.01955,-0.000166,24.021062,-0.0076,1.376
2520.00,7.519669,25.01998,-0.000165,24.021289,-0.0076,1.376
2522.00,7.519788,25.01954,-0.000166,24.021171,-0.0076,1.376
2524.00,7.520116,25.01912,-0.000166,24.021037,-0.0076,1.377
2526.00,7.520848,25.01899,-0.000166,24.021310,-0.0076,1.376
2528.00,7.521997,25.01931,-0.000166,24.021002,-0.0076,1.376
2530.00,7.522265,25.01978,-0.000167,24.021804,-0.0076,1.377
2532.00,7.523906,25.02018,-0.000166,24.021555,-0.0076,1.377
2534.00,7.524694,25.02009,-0.000166,24.021611,-0.0076,1.376
2536.00,7.524670,25.02012,-0.000165,24.021791,-0.0076,1.377
2538.00,7.524965,25.01944,-0.000168,24.021780,-0.0076,1.376
2540.00,7.525916,25.01905,-0.000166,24.021905,-0.0076,1.376
2542.00,7.526010,25.01934,-0.000167,24.021967,-0.0076,1.377
2544.00,7.527183,25.01926,-0.000166,24.021240,-0.0076,1.376
2546.00,7.528693,25.01939,-0.000166,24.021312,-0.0076,1.376
2548.00,7.528746,25.01943,-0.000166,24.021182,-0.0076,1.377
2550.00,7.529669,25.01919,-0.000166,24.021849,-0.0076,1.376
2552.00,7.530207,25.01912,-0.000166,24.021695,-0.0076,1.376
2554.00,7.530560,25.01954,-0.000167,24.021401,-0.0075,1.376
2556.00,7.530501,25.01946,-0.000166,24.022298,-0.0076,1.377
2558.00,7.530972,25.01955,-0.000165,24.021593,-0.0076,1.376
2560.00,7.531089,25.02006,-0.000166,24.020955,-0.0076,1.376
2562.00,7.530934,25.02027,-0.000166,24.020836,-0.0076,1.376
2564.00,7.531304,25.02038,-0.000167,24.021303,-0.0076,1.377
2566.00,7.531751,25.02025,-0.000166,24.021011,-0.0076,1.376
2568.00,7.531843,25.01960,-0.000166,24.021733,-0.0076,1.376
2570.00,7.532202,25.01987,-0.000167,24.021718,-0.0076,1.376
2572.00,7.532463,25.01947,-0.000165,24.021707,-0.0076,1.377
2574.00,7.532824,25.02008,-0.000165,24.021620,-0.0076,1.377
2576.00,7.532271,25.01905,-0.000166,24.021216,-0.0076,1.376
2578.00,7.532386,25.01864,-0.000166,24.021874,-0.0076,1.377
2580.00,7.532938,25.01911,-0.000164,24.021394,-0.0076,1.376
2582.00,7.532207,25.01833,-0.000165,24.021334,-0.0076,1.376
2584.00,7.532097,25.01878,-0.000165,24.021852,-0.0076,1.377
2586.00,7.532537,25.01864,-0.000165,24.021515,-0.0076,1.376
2588.00,7.533048,25.01947,-0.000165,24.021756,-0.0076,1.376
2590.00,7.532559,25.01956,-0.000166,24.021680,-0.0076,1.376
2592.00,7.531941,25.01873,-0.000166,24.021785,-0.0076,1.376
2594.00,7.531047,25.01806,-0.000164,24.022052,-0.0076,1.376
2596.00,7.530671,25.01848,-0.000165,24.021682,-0.0076,1.377
2598.00,7.531292,25.01860,-0.000166,24.021113,-0.0076,1.376
2600.00,7.531755,25.01935,-0.000166,24.021223,-0.0076,1.376
2602.00,7.531865,25.01861,-0.000166,24.021544,-0.0075,1.376
2604.00,7.532350,25.01825,-0.000166,24.021336,-0.0076,1.376
2606.00,7.532051,25.01924,-0.000165,24.021330,-0.0076,1.376
2608.00,7.531948,25.01846,-0.000166,24.021131,-0.0076,1.376
2610.00,7.531594,25.01874,-0.000166,24.022137,-0.0076,1.376
2612.00,7.532927,25.01866,-0.000166,24.022260,-0.0076,1.376
2614.00,7.532366,25.01834,-0.000165,24.021474,-0.0076,1.376
2616.00,7.531650,25.01928,-0.000166,24.021329,-0.0076,1.376
2618.00,7.532502,25.01833,-0.000165,24.021356,-0.0076,1.376
2620.00,7.531810,25.01898,-0.000165,24.021972,-0.0075,1.376
2622.00,7.531280,25.01865,-0.000166,24.022295,-0.0076,1.377
2624.00,7.531816,25.01798,-0.000166,24.021457,-0.0075,1.376
2626.00,7.532473,25.01857,-0.000165,24.021504,-0.0076,1.376
2628.00,7.532293,25.01833,-0.000165,24.021548,-0.0076,1.376
2630.00,7.532450,25.01904,-0.000167,24.022529,-0.0076,1.376
2632.00,7.533088,25.01902,-0.000166,24.021733,-0.0076,1.376
2634.00,7.533012,25.01814,-0.000166,24.021911,-0.0075,1.376
2636.00,7.532775,25.01871,-0.000166,24.022023,-0.0075,1.377
2638.00,7.531980,25.01866,-0.000166,24.021336,-0.0076,1.376
2640.00,7.532771,25.01902,-0.000166,24.022300,-0.0076,1.376
2642.00,7.533219,25.01991,-0.000165,24.021566,-0.0076,1.376
2644.00,7.532915,25.01901,-0.000165,24.021717,-0.0076,1.376
2646.00,7.532909,25.01852,-0.000166,24.021669,-0.0076,1.377
2648.00,7.533109,25.01866,-0.000166,24.021274,-0.0075,1.377
2650.00,7.532311,25.01979,-0.000166,24.021213,-0.0076,1.376
2652.00,7.531456,25.02035,-0.000167,24.021675,-0.0075,1.376
2654.00,7.530842,25.01980,-0.000166,24.021784,-0.0076,1.376
2656.00,7.531059,25.01907,-0.000165,24.021436,-0.0076,1.376
2658.00,7.531739,25.01939,-0.000164,24.022173,-0.0076,1.376
2660.00,7.532094,25.02015,-0.000164,24.021764,-0.0075,1.376
2662.00,7.532204,25.01917,-0.000165,24.021780,-0.0076,1.376
2664.00,7.531459,25.01946,-0.000166,24.022017,-0.0076,1.377
2666.00,7.531474,25.01985,-0.000167,24.022268,-0.0076,1.377
2668.00,7.531660,25.02019,-0.000167,24.021062,-0.0076,1.376
2670.00,7.530638,25.01954,-0.000166,24.021591,-0.0076,1.376
2672.00,7.531413,25.01956,-0.000166,24.021784,-0.0076,1.376
2674.00,7.531248,25.01997,-0.000167,24.021379,-0.0076,1.376
2676.00,7.531049,25.02039,-0.000167,24.021762,-0.0076,1.377
2678.00,7.531955,25.02023,-0.000166,24.020779,-0.0076,1.376
2680.00,7.531641,25.01980,-0.000166,24.021131,-0.0076,1.376
2682.00,7.532075,25.01997,-0.000166,24.021312,-0.0076,1.377
2684.00,7.531962,25.01916,-0.000168,24.021695,-0.0076,1.377
2686.00,7.531463,25.01975,-0.000166,24.020968,-0.0076,1.376
2688.00,7.531571,25.02073,-0.000166,24.021390,-0.0076,1.377
2690.00,7.531766,25.01991,-0.000165,24.021651,-0.0076,1.376
2692.00,7.531795,25.01983,-0.000165,24.021668,-0.0076,1.376
2694.00,7.532095,25.01971,-0.000166,24.021577,-0.0076,1.377
2696.00,7.531525,25.01903,-0.000166,24.021976,-0.0076,1.376
2698.00,7.531049,25.01988,-0.000167,24.021825,-0.0076,1.377
2700.00,7.530870,25.01943,-0.000166,24.021706,-0.0076,1.376
2702.00,7.531149,25.01903,-0.000166,24.021492,-0.0076,1.376
2704.00,7.530976,25.01910,-0.000166,24.021874,-0.0076,1.376
2706.00,7.530088,25.01922,-0.000166,24.021365,-0.0076,1.377
2708.00,7.529788,25.01903,-0.000165,24.021173,-0.0076,1.376
2710.00,7.530615,25.01908,-0.000166,24.021956,-0.0076,1.376
2712.00,7.530753,25.01971,-0.000167,24.021842,-0.0076,1.377
2714.00,7.530279,25.02017,-0.000167,24.021744,-0.0076,1.377
2716.00,7.530150,25.02039,-0.000167,24.021113,-0.0076,1.377
2718.00,7.530392,25.02035,-0.000167,24.021078,-0.0076,1.377
2720.00,7.530721,25.02043,-0.000167,24.021698,-0.0076,1.377
2722.00,7.530677,25.02021,-0.000166,24.021579,-0.0076,1.376
2724.00,7.530922,25.02001,-0.000165,24.022161,-0.0076,1.376
2726.00,7.531024,25.02008,-0.000166,24.021488,-0.0076,1.376
2728.00,7.531087,25.01971,-0.000166,24.021280,-0.0076,1.377
2730.00,7.531296,25.02042,-0.000167,24.020966,-0.0075,1.376
2732.00,7.531269,25.02001,-0.000165,24.021715,-0.0075,1.376
2734.00,7.531080,25.02000,-0.000166,24.021454,-0.0076,1.377
2736.00,7.531032,25.02011,-0.000167,24.021118,-0.0076,1.376
2738.00,7.531013,25.02104,-0.000166,24.021310,-0.0076,1.377
2740.00,7.530969,25.02105,-0.000166,24.021869,-0.0075,1.376
2742.00,7.530139,25.02121,-0.000165,24.021414,-0.0076,1.376
2744.00,7.530064,25.02135,-0.000165,24.021615,-0.0076,1.377
2746.00,7.529625,25.02120,-0.000167,24.021225,-0.0076,1.377
2748.00,7.529904,25.02131,-0.000166,24.021620,-0.0076,1.376
2750.00,7.530277,25.02181,-0.000166,24.021209,-0.0076,1.376
2752.00,7.531015,25.02187,-0.000165,24.020924,-0.0076,1.377
2754.00,7.530971,25.02219,-0.000166,24.021240,-0.0076,1.377
2756.00,7.531047,25.02168,-0.000166,24.021176,-0.0075,1.376
2758.00,7.530885,25.02145,-0.000166,24.020607,-0.0076,1.376
2760.00,7.530859,25.02212,-0.000167,24.020787,-0.0076,1.377
2762.00,7.530851,25.02254,-0.000166,24.021363,-0.0076,1.377
2764.00,7.531266,25.02273,-0.000166,24.021055,-0.0076,1.377
2766.00,7.531399,25.02257,-0.000166,24.022048,-0.0076,1.376
2768.00,7.531258,25.02241,-0.000166,24.022503,-0.0076,1.377
2770.00,7.531618,25.02245,-0.000166,24.022286,-0.0075,1.376
2772.00,7.531156,25.02268,-0.000167,24.021702,-0.0076,1.376
2774.00,7.529624,25.02213,-0.000167,24.021747,-0.0075,1.377
2776.00,7.530035,25.02170,-0.000166,24.021800,-0.0075,1.377
2778.00,7.529928,25.02186,-0.000166,24.021755,-0.0075,1.377
2780.00,7.529533,25.02161,-0.000167,24.021332,-0.0076,1.376
2782.00,7.529802,25.02079,-0.000166,24.021809,-0.0076,1.377
2784.00,7.530188,25.02062,-0.000165,24.021419,-0.0076,1.377
2786.00,7.530278,25.02102,-0.000166,24.021124,-0.0076,1.377
2788.00,7.529527,25.02065,-0.000167,24.021423,-0.0076,1.377
2790.00,7.530110,25.02142,-0.000167,24.021347,-0.0075,1.377
2792.00,7.529509,25.02118,-0.000167,24.021381,-0.0076,1.377
2794.00,7.529051,25.02096,-0.000166,24.021640,-0.0076,1.376
2796.00,7.529558,25.02016,-0.000165,24.021640,-0.0076,1.377
2798.00,7.529341,25.02078,-0.000165,24.021619,-0.0076,1.376
2800.00,7.530052,25.02127,-0.000166,24.021715,-0.0076,1.376
2802.00,7.529784,25.02046,-0.000167,24.021347,-0.0076,1.377
2804.00,7.530366,25.01930,-0.000166,24.021735,-0.0076,1.377
2806.00,7.530345,25.02060,-0.000167,24.021695,-0.0076,1.376
2808.00,7.530638,25.02124,-0.000167,24.021903,-0.0076,1.376
2810.00,7.531425,25.02135,-0.000166,24.021644,-0.0076,1.377
2812.00,7.531012,25.02157,-0.000165,24.021222,-0.0075,1.377
2814.00,7.529839,25.02119,-0.000166,24.021907,-0.0076,1.377
2816.00,7.529698,25.02125,-0.000168,24.021305,-0.0076,1.377
2818.00,7.530366,25.02118,-0.000167,24.021579,-0.0076,1.377
2820.00,7.529236,25.02020,-0.000166,24.021421,-0.0076,1.377
2822.00,7.528072,25.02036,-0.000166,24.021457,-0.0076,1.377
2824.00,7.528856,25.02122,-0.000166,24.021434,-0.0076,1.377
2826.00,7.530085,25.02030,-0.000167,24.021958,-0.0075,1.377
2828.00,7.530561,25.02060,-0.000167,24.021693,-0.0076,1.376
2830.00,7.530688,25.02105,-0.000165,24.021755,-0.0076,1.377
2832.00,7.530260,25.02140,-0.000165,24.021452,-0.0076,1.377
2834.00,7.530134,25.02004,-0.000166,24.021283,-0.0076,1.376
2836.00,7.529296,25.02034,-0.000166,24.022246,-0.0075,1.377
2838.00,7.530101,25.02122,-0.000166,24.021717,-0.0076,1.377
2840.00,7.530227,25.02125,-0.000166,24.021314,-0.0076,1.377
2842.00,7.530529,25.02111,-0.000167,24.022068,-0.0076,1.376
2844.00,7.530431,25.02116,-0.000165,24.021833,-0.0076,1.377
2846.00,7.530108,25.02214,-0.000166,24.021831,-0.0076,1.377
2848.00,7.529679,25.02128,-0.000167,24.021272,-0.0076,1.377
2850.00,7.529569,25.02082,-0.000166,24.021336,-0.0076,1.376
2852.00,7.529082,25.02119,-0.000165,24.021309,-0.0076,1.376
2854.00,7.528760,25.02192,-0.000167,24.021590,-0.0076,1.376
2856.00,7.529392,25.02178,-0.000166,24.021715,-0.0076,1.377
2858.00,7.529072,25.02242,-0.000166,24.022222,-0.0075,1.377
2860.00,7.529839,25.02182,-0.000165,24.021361,-0.0075,1.377
2862.00,7.529750,25.02142,-0.000167,24.021312,-0.0075,1.377
2864.00,7.529591,25.02076,-0.000167,24.021773,-0.0076,1.377
2866.00,7.529359,25.02036,-0.000166,24.022036,-0.0075,1.377
2868.00,7.529363,25.02134,-0.000166,24.021900,-0.0075,1.376
2870.00,7.529069,25.02120,-0.000165,24.022318,-0.0076,1.376
2872.00,7.529312,25.02122,-0.000166,24.021876,-0.0075,1.376
2874.00,7.529515,25.02171,-0.000165,24.021207,-0.0076,1.376
2876.00,7.529914,25.02196,-0.000167,24.021637,-0.0076,1.377
2878.00,7.529365,25.02111,-0.000167,24.021887,-0.0076,1.376
2880.00,7.529219,25.02017,-0.000165,24.021468,-0.0076,1.376
2882.00,7.529227,25.02051,-0.000165,24.021916,-0.0076,1.377
2884.00,7.529046,25.02055,-0.000166,24.021584,-0.0076,1.377
2886.00,7.528415,25.02055,-0.000167,24.021751,-0.0076,1.377
2888.00,7.528696,25.02023,-0.000166,24.021952,-0.0076,1.377
2890.00,7.529384,25.02001,-0.000166,24.021223,-0.0076,1.376
2892.00,7.529883,25.02009,-0.000164,24.021550,-0.0076,1.376
2894.00,7.529218,25.02015,-0.000166,24.021504,-0.0075,1.377
2896.00,7.528545,25.01996,-0.000166,24.021720,-0.0075,1.377
2898.00,7.529131,25.02039,-0.000166,24.022056,-0.0075,1.377
2900.00,7.529222,25.02081,-0.000166,24.022460,-0.0076,1.377
2902.00,7.529186,25.02095,-0.000165,24.021619,-0.0076,1.376
2904.00,7.528684,25.02076,-0.000165,24.020843,-0.0076,1.376
2906.00,7.529334,25.02109,-0.000166,24.021031,-0.0076,1.377
2908.00,7.529312,25.02048,-0.000166,24.020953,-0.0076,1.377
2910.00,7.528394,25.02006,-0.000166,24.020839,-0.0076,1.377
2912.00,7.528528,25.01947,-0.000166,24.021876,-0.0076,1.376
2914.00,7.528481,25.01987,-0.000166,24.021184,-0.0076,1.377
2916.00,7.528851,25.02046,-0.000167,24.021276,-0.0076,1.377
2918.00,7.528622,25.01979,-0.000166,24.022405,-0.0076,1.377
2920.00,7.528646,25.02046,-0.000167,24.021872,-0.0076,1.376
2922.00,7.528368,25.01989,-0.000166,24.021581,-0.0076,1.376
2924.00,7.528692,25.02019,-0.000166,24.021582,-0.0076,1.377
2926.00,7.528453,25.01979,-0.000167,24.021923,-0.0076,1.377
2928.00,7.528203,25.01997,-0.000167,24.021245,-0.0076,1.377
2930.00,7.528306,25.02020,-0.000167,24.021659,-0.0076,1.377
2932.00,7.528294,25.02046,-0.000167,24.021776,-0.0076,1.377
2934.00,7.528139,25.02047,-0.000166,24.021619,-0.0076,1.376
2936.00,7.528300,25.02032,-0.000166,24.021686,-0.0076,1.376
2938.00,7.528542,25.02023,-0.000166,24.020783,-0.0076,1.376
2940.00,7.528656,25.02037,-0.000165,24.021350,-0.0076,1.377
2942.00,7.528298,25.02031,-0.000165,24.021972,-0.0075,1.377
2944.00,7.527760,25.02031,-0.000166,24.021767,-0.0075,1.377
2946.00,7.527539,25.02097,-0.000166,24.022355,-0.0076,1.377
2948.00,7.528547,25.02042,-0.000167,24.021700,-0.0076,1.377
2950.00,7.528935,25.02080,-0.000166,24.021624,-0.0076,1.376
2952.00,7.528879,25.02140,-0.000165,24.022126,-0.0075,1.376
2954.00,7.528229,25.02171,-0.000166,24.021051,-0.0076,1.377
2956.00,7.527607,25.02139,-0.000167,24.021171,-0.0076,1.378
2958.00,7.527262,25.02140,-0.000167,24.021503,-0.0076,1.377
2960.00,7.527477,25.02134,-0.000166,24.022045,-0.0076,1.377
2962.00,7.527325,25.02119,-0.000166,24.021506,-0.0076,1.376
2964.00,7.528475,25.02144,-0.000167,24.021325,-0.0076,1.376
2966.00,7.529336,25.02164,-0.000166,24.022119,-0.0076,1.377
2968.00,7.529462,25.02218,-0.000165,24.021838,-0.0075,1.377
2970.00,7.529113,25.02197,-0.000166,24.021122,-0.0076,1.376
2972.00,7.528571,25.02200,-0.000166,24.021675,-0.0075,1.377
2974.00,7.528068,25.02138,-0.000166,24.021530,-0.0076,1.377
2976.00,7.527496,25.02142,-0.000165,24.022315,-0.0076,1.377
2978.00,7.526845,25.02067,-0.000166,24.021526,-0.0075,1.377
2980.00,7.526930,25.02099,-0.000167,24.021486,-0.0075,1.377
2982.00,7.527328,25.02036,-0.000167,24.021722,-0.0076,1.377
2984.00,7.528143,25.02081,-0.000165,24.021706,-0.0076,1.377
2986.00,7.528249,25.02095,-0.000167,24.021412,-0.0076,1.377
2988.00,7.527987,25.02103,-0.000167,24.021062,-0.0076,1.377
2990.00,7.528003,25.02093,-0.000166,24.021452,-0.0076,1.376
2992.00,7.527935,25.02112,-0.000165,24.021901,-0.0076,1.377
2994.00,7.527611,25.02106,-0.000166,24.021767,-0.0075,1.377
2996.00,7.527837,25.02126,-0.000166,24.022021,-0.0076,1.377
2998.00,7.527382,25.02179,-0.000167,24.021838,-0.0075,1.377
3000.00,7.526628,25.02241,-0.000166,24.021581,-0.0076,1.377
@5,12.0000,24.0
3002.00,7.527240,25.02187,-0.000165,24.021965,-0.0075,1.377
3004.00,7.525206,25.02217,-0.000164,24.022179,-0.0076,1.377
3006.00,7.518029,25.02215,-0.000165,24.021775,-0.0075,1.376
3008.00,7.507637,25.02120,-0.000166,24.022777,-0.0075,1.375
3010.00,7.494504,25.02122,-0.000166,24.021330,-0.0075,1.376
3012.00,7.479687,25.02083,-0.000166,24.021688,-0.0076,1.376
3014.00,7.467080,25.02029,-0.000166,24.021726,-0.0076,1.377
3016.00,7.456962,25.02118,-0.000167,24.021475,-0.0075,1.377
3018.00,7.447168,25.02064,-0.000167,24.022512,-0.0076,1.378
3020.00,7.439530,25.01958,-0.000167,24.021689,-0.0075,1.378
3022.00,7.433152,25.02003,-0.000168,24.022070,-0.0076,1.378
3024.00,7.426778,25.02062,-0.000168,24.021477,-0.0075,1.378
3026.00,7.419883,25.02032,-0.000168,24.022222,-0.0075,1.378
3028.00,7.415474,25.01982,-0.000167,24.022114,-0.0076,1.378
3030.00,7.418227,25.02038,-0.000168,24.021736,-0.0076,1.378
3032.00,7.424961,25.02061,-0.000168,24.021758,-0.0076,1.379
3034.00,7.433739,25.02000,-0.000168,24.021822,-0.0076,1.379
3036.00,7.442762,25.02032,-0.000169,24.021858,-0.0076,1.378
3038.00,7.450021,25.02070,-0.000167,24.022068,-0.0075,1.378
3040.00,7.456148,25.02145,-0.000167,24.022045,-0.0076,1.378
3042.00,7.459773,25.02014,-0.000166,24.021436,-0.0076,1.377
3044.00,7.463875,25.02014,-0.000166,24.021775,-0.0076,1.377
3046.00,7.468877,25.02063,-0.000165,24.021452,-0.0076,1.376
3048.00,7.473518,25.01997,-0.000165,24.022133,-0.0076,1.377
3050.00,7.477574,25.01995,-0.000166,24.022424,-0.0076,1.377
3052.00,7.481185,25.02022,-0.000166,24.021707,-0.0076,1.377
3054.00,7.484009,25.02109,-0.000166,24.022353,-0.0076,1.378
3056.00,7.486767,25.02148,-0.000167,24.022233,-0.0076,1.377
3058.00,7.490275,25.02084,-0.000167,24.022286,-0.0076,1.376
3060.00,7.493290,25.02060,-0.000166,24.021787,-0.0076,1.377
3062.00,7.495542,25.02040,-0.000167,24.021432,-0.0076,1.377
3064.00,7.497947,25.02086,-0.000166,24.021883,-0.0075,1.377
3066.00,7.500283,25.02005,-0.000166,24.021693,-0.0076,1.377
3068.00,7.502241,25.02042,-0.000167,24.021225,-0.0076,1.377
3070.00,7.504699,25.02002,-0.000167,24.022278,-0.0076,1.377
3072.00,7.506485,25.02083,-0.000167,24.021550,-0.0076,1.377
3074.00,7.508038,25.02129,-0.000166,24.021642,-0.0076,1.376
3076.00,7.509225,25.02152,-0.000167,24.022191,-0.0076,1.377
3078.00,7.510007,25.02212,-0.000169,24.022094,-0.0076,1.378
3080.00,7.510551,25.02217,-0.000168,24.021078,-0.0076,1.377
3082.00,7.512052,25.02276,-0.000167,24.022050,-0.0076,1.377
3084.00,7.512167,25.02261,-0.000167,24.021673,-0.0076,1.377
3086.00,7.513417,25.02211,-0.000167,24.021998,-0.0076,1.377
3088.00,7.514574,25.02227,-0.000166,24.021858,-0.0076,1.377
3090.00,7.515012,25.02217,-0.000166,24.021292,-0.0076,1.378
3092.00,7.515778,25.02153,-0.000167,24.021657,-0.0076,1.377
3094.00,7.516613,25.02138,-0.000166,24.020749,-0.0076,1.377
3096.00,7.515931,25.02132,-0.000165,24.022007,-0.0076,1.377
3098.00,7.515739,25.02100,-0.000166,24.021773,-0.0076,1.377
3100.00,7.516006,25.02161,-0.000165,24.021434,-0.0076,1.376
3102.00,7.515123,25.02176,-0.000166,24.021477,-0.0076,1.377
3104.00,7.514506,25.02180,-0.000167,24.022112,-0.0075,1.377
3106.00,7.514256,25.02172,-0.000166,24.022512,-0.0075,1.377
3108.00,7.514187,25.02104,-0.000166,24.021782,-0.0076,1.377
3110.00,7.514077,25.02151,-0.000167,24.022197,-0.0076,1.377
3112.00,7.513408,25.02198,-0.000166,24.021631,-0.0076,1.377
3114.00,7.513491,25.02196,-0.000166,24.022159,-0.0076,1.377
3116.00,7.513432,25.02172,-0.000166,24.021983,-0.0076,1.377
3118.00,7.513814,25.02255,-0.000167,24.021543,-0.0075,1.377
3120.00,7.513851,25.02181,-0.000167,24.021604,-0.0076,1.376
3122.00,7.515196,25.02193,-0.000167,24.021949,-0.0075,1.377
3124.00,7.516066,25.02229,-0.000166,24.021514,-0.0075,1.377
3126.00,7.516892,25.02361,-0.000165,24.021490,-0.0076,1.377
3128.00,7.516330,25.02287,-0.000166,24.021811,-0.0076,1.377
3130.00,7.516513,25.02307,-0.000166,24.022462,-0.0075,1.377
3132.00,7.516975,25.02371,-0.000165,24.021695,-0.0075,1.377
3134.00,7.517675,25.02295,-0.000166,24.022211,-0.0076,1.377
3136.00,7.518681,25.02336,-0.000167,24.022291,-0.0076,1.378
3138.00,7.518536,25.02291,-0.000167,24.021836,-0.0076,1.377
3140.00,7.519329,25.02166,-0.000166,24.021755,-0.0076,1.377
3142.00,7.519423,25.02188,-0.000166,24.021811,-0.0075,1.377
3144.00,7.520241,25.02328,-0.000166,24.022453,-0.0075,1.377
3146.00,7.520658,25.02348,-0.000166,24.021626,-0.0075,1.377
3148.00,7.520843,25.02314,-0.000166,24.021367,-0.0076,1.377
3150.00,7.521461,25.02255,-0.000166,24.021503,-0.0076,1.377
3152.00,7.522723,25.02242,-0.000166,24.021562,-0.0076,1.378
3154.00,7.523676,25.02198,-0.000166,24.021878,-0.0076,1.377
3156.00,7.523874,25.02138,-0.000167,24.021920,-0.0076,1.376
3158.00,7.523914,25.02147,-0.000165,24.021707,-0.0076,1.377
3160.00,7.523727,25.02245,-0.000166,24.022150,-0.0076,1.377
3162.00,7.524179,25.02233,-0.000167,24.021740,-0.0076,1.377
3164.00,7.523924,25.02219,-0.000167,24.021193,-0.0076,1.377
3166.00,7.523953,25.02202,-0.000165,24.021744,-0.0076,1.377
3168.00,7.523855,25.02192,-0.000167,24.021630,-0.0076,1.377
3170.00,7.524704,25.02185,-0.000166,24.021992,-0.0075,1.377
3172.00,7.524787,25.02164,-0.000166,24.021416,-0.0076,1.377
3174.00,7.525197,25.02191,-0.000166,24.021349,-0.0075,1.377
3176.00,7.524739,25.02234,-0.000166,24.021934,-0.0075,1.377
3178.00,7.525179,25.02283,-0.000166,24.022173,-0.0075,1.377
3180.00,7.524109,25.02261,-0.000166,24.021773,-0.0076,1.377
3182.00,7.524431,25.02303,-0.000165,24.021657,-0.0076,1.377
3184.00,7.525078,25.02231,-0.000166,24.021822,-0.0076,1.377
3186.00,7.524911,25.02255,-0.000166,24.022144,-0.0075,1.377
3188.00,7.524861,25.02264,-0.000165,24.022155,-0.0076,1.377
3190.00,7.524692,25.02247,-0.000166,24.021619,-0.0076,1.377
3192.00,7.524934,25.02186,-0.000166,24.021831,-0.0076,1.376
3194.00,7.524816,25.02171,-0.000166,24.021905,-0.0076,1.377
3196.00,7.524412,25.02202,-0.000165,24.021718,-0.0075,1.377
3198.00,7.524773,25.02239,-0.000166,24.021452,-0.0076,1.377
3200.00,7.524826,25.02248,-0.000166,24.021512,-0.0076,1.376
3202.00,7.525525,25.02206,-0.000166,24.021869,-0.0076,1.377
3204.00,7.525493,25.02216,-0.000166,24.021785,-0.0076,1.377
3206.00,7.524560,25.02217,-0.000166,24.021673,-0.0076,1.376
3208.00,7.524040,25.02102,-0.000167,24.021350,-0.0076,1.377
3210.00,7.524236,25.02094,-0.000167,24.021417,-0.0076,1.377
3212.00,7.524207,25.02085,-0.000166,24.022170,-0.0076,1.377
3214.00,7.524768,25.02066,-0.000166,24.021060,-0.0076,1.377
3216.00,7.525386,25.02055,-0.000166,24.021617,-0.0076,1.377
3218.00,7.525127,25.02157,-0.000167,24.022161,-0.0076,1.377
3220.00,7.524713,25.02162,-0.000166,24.022088,-0.0075,1.378
3222.00,7.524958,25.02218,-0.000165,24.021336,-0.0075,1.376
3224.00,7.524935,25.02098,-0.000164,24.021813,-0.0076,1.377
3226.00,7.524869,25.02100,-0.000165,24.021626,-0.0075,1.377
3228.00,7.525060,25.02124,-0.000166,24.021582,-0.0076,1.377
3230.00,7.525398,25.02187,-0.000166,24.021010,-0.0076,1.378
3232.00,7.525064,25.02096,-0.000167,24.021863,-0.0076,1.378
3234.00,7.524928,25.02116,-0.000166,24.021762,-0.0076,1.377
3236.00,7.524856,25.02170,-0.000166,24.021762,-0.0076,1.377
3238.00,7.524910,25.02149,-0.000166,24.022007,-0.0076,1.377
3240.00,7.524198,25.02150,-0.000166,24.021327,-0.0076,1.377
3242.00,7.524927,25.02176,-0.000167,24.022057,-0.0075,1.377
3244.00,7.526111,25.02158,-0.000166,24.022043,-0.0076,1.377
3246.00,7.525749,25.02186,-0.000167,24.021385,-0.0076,1.377
3248.00,7.525232,25.02109,-0.000166,24.021911,-0.0076,1.377
3250.00,7.524466,25.02130,-0.000167,24.021642,-0.0076,1.377
3252.00,7.523798,25.02122,-0.000166,24.020837,-0.0076,1.378
3254.00,7.524303,25.02134,-0.000166,24.021711,-0.0075,1.377
3256.00,7.524365,25.02092,-0.000165,24.021896,-0.0076,1.377
3258.00,7.524570,25.02124,-0.000166,24.021715,-0.0076,1.377
3260.00,7.524438,25.02190,-0.000165,24.021570,-0.0076,1.377
3262.00,7.524269,25.02229,-0.000166,24.022012,-0.0076,1.377
3264.00,7.524118,25.02184,-0.000166,24.021350,-0.0076,1.377
3266.00,7.523929,25.02148,-0.000167,24.021508,-0.0076,1.377
3268.00,7.524283,25.02183,-0.000167,24.021497,-0.0076,1.377
3270.00,7.525010,25.02222,-0.000167,24.021881,-0.0076,1.377
3272.00,7.524021,25.02269,-0.000165,24.020971,-0.0076,1.377
3274.00,7.524666,25.02262,-0.000166,24.020997,-0.0076,1.377
3276.00,7.524896,25.02116,-0.000167,24.021310,-0.0076,1.378
3278.00,7.524291,25.02121,-0.000166,24.021707,-0.0076,1.377
3280.00,7.523519,25.02144,-0.000165,24.022235,-0.0076,1.377
3282.00,7.523204,25.02084,-0.000166,24.021900,-0.0076,1.378
3284.00,7.524570,25.02221,-0.000167,24.021858,-0.0076,1.378
3286.00,7.524982,25.02156,-0.000167,24.021144,-0.0076,1.377
3288.00,7.524421,25.02179,-0.000166,24.021254,-0.0076,1.377
3290.00,7.524026,25.02204,-0.000165,24.021847,-0.0076,1.377
3292.00,7.523610,25.02126,-0.000167,24.022034,-0.0076,1.377
3294.00,7.523867,25.02179,-0.000167,24.021898,-0.0076,1.378
3296.00,7.524758,25.02259,-0.000167,24.022191,-0.0076,1.378
3298.00,7.524138,25.02193,-0.000167,24.021408,-0.0076,1.377
3300.00,7.524102,25.02167,-0.000167,24.022288,-0.0076,1.377
3302.00,7.523491,25.02170,-0.000167,24.021889,-0.0076,1.377
3304.00,7.523460,25.02128,-0.000166,24.021535,-0.0075,1.378
3306.00,7.523395,25.02211,-0.000167,24.022552,-0.0075,1.377
3308.00,7.523425,25.02181,-0.000167,24.022143,-0.0076,1.377
3310.00,7.524627,25.02131,-0.000165,24.022199,-0.0076,1.377
3312.00,7.524596,25.02057,-0.000166,24.021949,-0.0075,1.377
3314.00,7.523832,25.02114,-0.000167,24.021416,-0.0076,1.378
3316.00,7.524585,25.02173,-0.000167,24.021532,-0.0076,1.378
3318.00,7.524082,25.02241,-0.000167,24.021584,-0.0075,1.377
3320.00,7.523079,25.02283,-0.000165,24.021970,-0.0076,1.377
3322.00,7.523162,25.02239,-0.000166,24.021069,-0.0076,1.378
3324.00,7.522886,25.02239,-0.000167,24.022128,-0.0075,1.377
3326.00,7.523563,25.02212,-0.000167,24.021370,-0.0076,1.377
3328.00,7.523464,25.02241,-0.000166,24.022106,-0.0076,1.377
3330.00,7.523616,25.02205,-0.000167,24.022358,-0.0076,1.377
3332.00,7.524349,25.02262,-0.000167,24.021512,-0.0076,1.377
3334.00,7.524792,25.02160,-0.000167,24.021617,-0.0076,1.377
3336.00,7.524558,25.02133,-0.000166,24.020774,-0.0076,1.377
3338.00,7.524050,25.02121,-0.000167,24.021970,-0.0076,1.377
3340.00,7.523714,25.02146,-0.000166,24.021517,-0.0076,1.377
3342.00,7.523760,25.02110,-0.000164,24.021428,-0.0076,1.377
3344.00,7.523337,25.02123,-0.000165,24.021742,-0.0076,1.377
3346.00,7.523592,25.02158,-0.000166,24.021718,-0.0076,1.377
3348.00,7.523671,25.02209,-0.000165,24.021987,-0.0076,1.377
3350.00,7.523719,25.02213,-0.000166,24.021952,-0.0076,1.377
3352.00,7.523791,25.02165,-0.000166,24.021974,-0.0076,1.378
3354.00,7.523794,25.02211,-0.000165,24.021503,-0.0076,1.377
3356.00,7.523996,25.02193,-0.000165,24.021943,-0.0075,1.378
3358.00,7.523606,25.02219,-0.000167,24.022307,-0.0076,1.378
3360.00,7.522403,25.02218,-0.000166,24.022101,-0.0076,1.377
3362.00,7.522302,25.02143,-0.000165,24.021472,-0.0075,1.377
3364.00,7.522887,25.02155,-0.000166,24.021539,-0.0076,1.377
3366.00,7.523069,25.02193,-0.000165,24.021659,-0.0076,1.377
3368.00,7.523323,25.02236,-0.000165,24.021483,-0.0076,1.377
3370.00,7.523226,25.02226,-0.000166,24.021852,-0.0076,1.378
3372.00,7.523675,25.02200,-0.000165,24.021914,-0.0076,1.377
3374.00,7.524234,25.02162,-0.000166,24.021533,-0.0076,1.378
3376.00,7.523507,25.02079,-0.000166,24.022141,-0.0076,1.377
3378.00,7.523511,25.02105,-0.000165,24.021091,-0.0076,1.377
3380.00,7.524126,25.02111,-0.000165,24.021243,-0.0076,1.377
3382.00,7.523693,25.02177,-0.000165,24.021675,-0.0076,1.377
3384.00,7.524749,25.02130,-0.000165,24.021466,-0.0076,1.377
3386.00,7.525001,25.02190,-0.000167,24.022253,-0.0076,1.378
3388.00,7.524512,25.02219,-0.000166,24.021642,-0.0075,1.378
3390.00,7.524157,25.02115,-0.000166,24.021974,-0.0076,1.377
3392.00,7.524303,25.02131,-0.000166,24.021338,-0.0076,1.377
3394.00,7.524887,25.02131,-0.000166,24.021749,-0.0075,1.377
3396.00,7.524422,25.02129,-0.000167,24.021700,-0.0076,1.378
3398.00,7.524295,25.02090,-0.000167,24.021066,-0.0076,1.378
3400.00,7.523284,25.02029,-0.000166,24.021107,-0.0076,1.377
3402.00,7.522821,25.02105,-0.000166,24.022298,-0.0076,1.377
3404.00,7.522570,25.02204,-0.000166,24.021979,-0.0075,1.377
3406.00,7.522611,25.02101,-0.000166,24.021686,-0.0076,1.377
3408.00,7.523090,25.02101,-0.000166,24.021468,-0.0076,1.377
3410.00,7.523321,25.02182,-0.000166,24.021675,-0.0075,1.378
3412.00,7.523714,25.02194,-0.000166,24.021169,-0.0076,1.378
3414.00,7.524518,25.02051,-0.000167,24.021669,-0.0076,1.377
3416.00,7.524263,25.02075,-0.000166,24.021691,-0.0075,1.377
3418.00,7.524151,25.02108,-0.000166,24.021941,-0.0076,1.378
3420.00,7.524889,25.02086,-0.000167,24.021615,-0.0076,1.378
3422.00,7.523499,25.02149,-0.000166,24.022056,-0.0076,1.377
3424.00,7.522894,25.02213,-0.000166,24.021822,-0.0076,1.377
3426.00,7.522670,25.02261,-0.000167,24.021813,-0.0076,1.377
3428.00,7.523530,25.02185,-0.000167,24.021584,-0.0075,1.378
3430.00,7.523261,25.02177,-0.000166,24.022351,-0.0075,1.378
3432.00,7.522072,25.02128,-0.000167,24.021271,-0.0076,1.377
3434.00,7.522096,25.02134,-0.000167,24.021013,-0.0076,1.377
3436.00,7.522466,25.02110,-0.000166,24.021343,-0.0076,1.378
3438.00,7.523122,25.02139,-0.000167,24.021314,-0.0076,1.378
3440.00,7.523802,25.02039,-0.000167,24.021575,-0.0076,1.378
3442.00,7.523894,25.02121,-0.000166,24.021804,-0.0076,1.377
3444.00,7.522920,25.02103,-0.000166,24.021733,-0.0075,1.377
3446.00,7.523087,25.02091,-0.000166,24.022115,-0.0076,1.377
3448.00,7.522237,25.02069,-0.000166,24.022045,-0.0076,1.378
3450.00,7.522196,25.02062,-0.000167,24.021938,-0.0075,1.378
3452.00,7.522876,25.02138,-0.000167,24.021988,-0.0076,1.378
3454.00,7.523263,25.02140,-0.000167,24.021637,-0.0076,1.378
3456.00,7.522828,25.02061,-0.000167,24.020676,-0.0076,1.378
3458.00,7.522425,25.02029,-0.000168,24.022317,-0.0076,1.377
3460.00,7.522880,25.02074,-0.000166,24.022177,-0.0075,1.378
3462.00,7.523391,25.02092,-0.000167,24.021323,-0.0075,1.378
3464.00,7.522776,25.02111,-0.000167,24.022150,-0.0076,1.378
3466.00,7.523006,25.02093,-0.000167,24.021981,-0.0076,1.377
3468.00,7.522977,25.02028,-0.000166,24.021421,-0.0076,1.378
3470.00,7.521958,25.02090,-0.000167,24.021869,-0.0075,1.377
3472.00,7.522448,25.02218,-0.000167,24.021646,-0.0076,1.377
3474.00,7.523136,25.02180,-0.000167,24.021011,-0.0076,1.378
3476.00,7.522455,25.02152,-0.000165,24.022074,-0.0076,1.378
3478.00,7.522411,25.02135,-0.000167,24.021361,-0.0076,1.377
3480.00,7.522776,25.02217,-0.000167,24.021838,-0.0076,1.377
3482.00,7.521963,25.02201,-0.000166,24.021049,-0.0076,1.378
3484.00,7.523026,25.02106,-0.000166,24.021356,-0.0076,1.378
3486.00,7.523242,25.02184,-0.000167,24.021091,-0.0076,1.377
3488.00,7.523305,25.02149,-0.000166,24.020895,-0.0076,1.377
3490.00,7.523990,25.02110,-0.000167,24.021289,-0.0076,1.378
3492.00,7.524341,25.02203,-0.000167,24.021717,-0.0076,1.378
3494.00,7.523051,25.02201,-0.000167,24.021624,-0.0076,1.378
3496.00,7.522260,25.02201,-0.000166,24.021463,-0.0076,1.378
3498.00,7.521488,25.02133,-0.000166,24.021374,-0.0076,1.378
3500.00,7.522447,25.02164,-0.000168,24.020924,-0.0076,1.378
3502.00,7.522601,25.02213,-0.000167,24.021918,-0.0076,1.378
3504.00,7.522361,25.02206,-0.000168,24.021532,-0.0076,1.378
3506.00,7.523310,25.02241,-0.000168,24.021140,-0.0076,1.378
3508.00,7.523034,25.02320,-0.000167,24.021523,-0.0076,1.378
3510.00,7.522581,25.02277,-0.000168,24.021381,-0.0076,1.378
3512.00,7.521644,25.02190,-0.000166,24.021515,-0.0076,1.377
3514.00,7.521640,25.02225,-0.000166,24.021368,-0.0076,1.378
3516.00,7.521543,25.02231,-0.000167,24.020926,-0.0076,1.378
3518.00,7.522106,25.02165,-0.000168,24.021428,-0.0076,1.378
3520.00,7.521543,25.02151,-0.000166,24.021470,-0.0076,1.377
3522.00,7.521733,25.02220,-0.000166,24.021581,-0.0076,1.378
3524.00,7.521834,25.02193,-0.000168,24.021182,-0.0076,1.377
3526.00,7.521780,25.02151,-0.000167,24.020758,-0.0076,1.378
3528.00,7.521495,25.02154,-0.000166,24.021729,-0.0075,1.378
3530.00,7.521360,25.02209,-0.000165,24.022181,-0.0075,1.378
3532.00,7.521845,25.02123,-0.000166,24.021238,-0.0076,1.378
3534.00,7.522604,25.02092,-0.000166,24.022028,-0.0076,1.378
3536.00,7.522768,25.02149,-0.000166,24.022135,-0.0076,1.378
3538.00,7.522314,25.02218,-0.000166,24.021037,-0.0075,1.377
3540.00,7.522617,25.02153,-0.000166,24.021276,-0.0075,1.377
3542.00,7.523502,25.02186,-0.000166,24.021097,-0.0076,1.378
3544.00,7.523294,25.02183,-0.000166,24.021671,-0.0076,1.378
3546.00,7.522965,25.02176,-0.000167,24.021562,-0.0076,1.378
3548.00,7.523371,25.02223,-0.000166,24.021113,-0.0076,1.378
3550.00,7.523832,25.02271,-0.000166,24.021669,-0.0076,1.378
3552.00,7.523493,25.02239,-0.000167,24.021194,-0.0076,1.378
3554.00,7.523912,25.02199,-0.000167,24.021651,-0.0076,1.377
3556.00,7.523457,25.02222,-0.000167,24.021193,-0.0076,1.378
3558.00,7.522192,25.02239,-0.000167,24.020932,-0.0076,1.378
3560.00,7.522709,25.02222,-0.000167,24.022121,-0.0076,1.378
3562.00,7.522480,25.02263,-0.000167,24.021597,-0.0076,1.377
3564.00,7.521788,25.02224,-0.000166,24.021949,-0.0076,1.378
3566.00,7.522299,25.02223,-0.000166,24.021417,-0.0076,1.378
3568.00,7.522742,25.02196,-0.000166,24.020654,-0.0076,1.379
3570.00,7.522443,25.02228,-0.000167,24.022037,-0.0076,1.378
3572.00,7.522662,25.02181,-0.000168,24.021969,-0.0076,1.378
3574.00,7.522759,25.02140,-0.000168,24.021441,-0.0076,1.378
3576.00,7.522622,25.02120,-0.000167,24.021579,-0.0076,1.378
3578.00,7.522582,25.02087,-0.000167,24.021334,-0.0076,1.378
3580.00,7.522119,25.02186,-0.000167,24.021325,-0.0076,1.378
3582.00,7.522358,25.02173,-0.000166,24.021575,-0.0076,1.378
3584.00,7.522054,25.02223,-0.000167,24.021171,-0.0076,1.378
3586.00,7.521558,25.02244,-0.000167,24.021430,-0.0076,1.378
3588.00,7.520887,25.02267,-0.000166,24.021807,-0.0076,1.378
3590.00,7.521174,25.02205,-0.000167,24.021847,-0.0076,1.378
3592.00,7.520923,25.02239,-0.000166,24.021189,-0.0076,1.378
3594.00,7.521050,25.02280,-0.000166,24.021693,-0.0076,1.379
3596.00,7.522105,25.02277,-0.000166,24.022193,-0.0076,1.378
3598.00,7.522156,25.02248,-0.000166,24.021842,-0.0076,1.378
3600.00,7.521848,25.02252,-0.000166,24.021354,-0.0076,1.378
3602.00,7.522109,25.02304,-0.000167,24.022130,-0.0076,1.378
@6,12.0000,24.0
3604.00,7.520759,25.02328,-0.000167,24.021193,-0.0076,1.378
3606.00,7.513813,25.02319,-0.000167,24.021350,-0.0076,1.378
3608.00,7.503614,25.02366,-0.000167,24.021508,-0.0076,1.377
3610.00,7.490716,25.02272,-0.000166,24.022210,-0.0076,1.377
3612.00,7.477916,25.02283,-0.000166,24.021530,-0.0076,1.377
3614.00,7.466207,25.02249,-0.000167,24.021151,-0.0076,1.378
3616.00,7.457933,25.02178,-0.000166,24.021586,-0.0076,1.378
3618.00,7.450899,25.02200,-0.000166,24.021575,-0.0076,1.378
3620.00,7.443801,25.02198,-0.000168,24.021695,-0.0076,1.379
3622.00,7.437562,25.02186,-0.000168,24.022021,-0.0076,1.379
3624.00,7.432300,25.02128,-0.000169,24.022001,-0.0076,1.379
3626.00,7.427695,25.02139,-0.000169,24.021559,-0.0076,1.380
3628.00,7.423679,25.02086,-0.000169,24.021593,-0.0076,1.380
3630.00,7.427213,25.02121,-0.000169,24.021892,-0.0076,1.380
3632.00,7.434172,25.02192,-0.000168,24.021749,-0.0076,1.380
3634.00,7.442845,25.02154,-0.000168,24.021445,-0.0076,1.380
3636.00,7.450068,25.02122,-0.000168,24.021506,-0.0076,1.380
3638.00,7.456365,25.02095,-0.000167,24.021287,-0.0076,1.379
3640.00,7.462051,25.02162,-0.000167,24.021593,-0.0076,1.379
3642.00,7.466569,25.02131,-0.000167,24.021555,-0.0076,1.379
3644.00,7.470017,25.02138,-0.000166,24.021932,-0.0076,1.379
3646.00,7.473602,25.02148,-0.000166,24.021475,-0.0076,1.377
3648.00,7.478590,25.02170,-0.000166,24.021791,-0.0076,1.378
3650.00,7.482012,25.02164,-0.000166,24.021281,-0.0076,1.379
3652.00,7.484701,25.02061,-0.000167,24.021370,-0.0076,1.379
3654.00,7.488252,25.02036,-0.000168,24.021914,-0.0076,1.378
3656.00,7.491161,25.02005,-0.000167,24.021057,-0.0076,1.378
3658.00,7.493937,25.01979,-0.000168,24.021305,-0.0076,1.378
3660.00,7.496471,25.02019,-0.000169,24.021756,-0.0075,1.379
3662.00,7.497711,25.02010,-0.000166,24.020897,-0.0076,1.378
3664.00,7.498916,25.02070,-0.000166,24.021354,-0.0075,1.378
3666.00,7.500859,25.02145,-0.000167,24.021860,-0.0076,1.378
3668.00,7.502946,25.02144,-0.000168,24.021490,-0.0076,1.379
3670.00,7.504374,25.02078,-0.000167,24.021396,-0.0076,1.379
3672.00,7.505350,25.02155,-0.000167,24.021555,-0.0076,1.379
3674.00,7.506080,25.02156,-0.000167,24.021891,-0.0076,1.378
3676.00,7.506887,25.02253,-0.000167,24.021247,-0.0076,1.378
3678.00,7.507857,25.02293,-0.000168,24.021604,-0.0076,1.379
3680.00,7.509489,25.02242,-0.000166,24.022335,-0.0076,1.379
3682.00,7.510933,25.02249,-0.000167,24.021561,-0.0076,1.378
3684.00,7.511581,25.02239,-0.000167,24.022090,-0.0076,1.379
3686.00,7.512414,25.02160,-0.000167,24.021838,-0.0076,1.379
3688.00,7.512683,25.02206,-0.000167,24.021584,-0.0076,1.378
3690.00,7.513165,25.02252,-0.000167,24.020667,-0.0076,1.378
3692.00,7.513837,25.02266,-0.000166,24.021503,-0.0076,1.378
3694.00,7.514177,25.02223,-0.000166,24.021709,-0.0076,1.378
3696.00,7.513437,25.02235,-0.000168,24.022048,-0.0076,1.379
3698.00,7.512709,25.02224,-0.000168,24.021746,-0.0076,1.378
3700.00,7.511749,25.02236,-0.000168,24.021688,-0.0076,1.378
3702.00,7.512495,25.02215,-0.000168,24.021231,-0.0076,1.378
3704.00,7.512689,25.02219,-0.000168,24.021925,-0.0076,1.378
3706.00,7.512151,25.02160,-0.000167,24.021840,-0.0076,1.378
3708.00,7.511946,25.02176,-0.000168,24.021011,-0.0076,1.378
3710.00,7.511694,25.02196,-0.000167,24.021084,-0.0076,1.378
3712.00,7.511328,25.02365,-0.000168,24.021816,-0.0076,1.378
3714.00,7.511001,25.02220,-0.000167,24.021300,-0.0076,1.378
3716.00,7.511032,25.02225,-0.000167,24.021617,-0.0076,1.378
3718.00,7.512065,25.02240,-0.000168,24.021544,-0.0076,1.378
3720.00,7.513016,25.02244,-0.000166,24.021811,-0.0076,1.378
3722.00,7.512888,25.02221,-0.000167,24.021689,-0.0076,1.378
3724.00,7.512765,25.02190,-0.000169,24.021504,-0.0075,1.378
3726.00,7.512762,25.02260,-0.000170,24.021131,-0.0076,1.378
3728.00,7.513292,25.02276,-0.000167,24.021916,-0.0076,1.378
3730.00,7.514325,25.02317,-0.000166,24.021071,-0.0076,1.378
3732.00,7.515776,25.02316,-0.000166,24.021401,-0.0076,1.378
3734.00,7.515842,25.02334,-0.000166,24.022172,-0.0076,1.378
3736.00,7.517046,25.02272,-0.000166,24.022395,-0.0076,1.378
3738.00,7.517667,25.02289,-0.000166,24.021756,-0.0076,1.379
3740.00,7.517416,25.02275,-0.000166,24.022240,-0.0076,1.379
3742.00,7.517246,25.02289,-0.000167,24.021610,-0.0076,1.378
3744.00,7.517406,25.02168,-0.000167,24.021515,-0.0076,1.378
3746.00,7.518065,25.02169,-0.000167,24.021171,-0.0076,1.378
3748.00,7.519359,25.02199,-0.000166,24.021916,-0.0075,1.378
3750.00,7.519164,25.02171,-0.000167,24.021620,-0.0076,1.378
3752.00,7.518625,25.02305,-0.000166,24.021494,-0.0076,1.378
3754.00,7.518823,25.02311,-0.000166,24.021593,-0.0076,1.378
3756.00,7.518905,25.02185,-0.000166,24.021684,-0.0076,1.379
3758.00,7.518317,25.02240,-0.000166,24.021794,-0.0076,1.378
3760.00,7.519619,25.02278,-0.000167,24.021905,-0.0076,1.378
3762.00,7.520198,25.02183,-0.000167,24.021256,-0.0076,1.378
3764.00,7.520890,25.02153,-0.000166,24.021153,-0.0076,1.379
3766.00,7.521277,25.02131,-0.000166,24.021280,-0.0076,1.379
3768.00,7.520605,25.02177,-0.000167,24.022170,-0.0076,1.378
3770.00,7.521094,25.02149,-0.000166,24.021488,-0.0076,1.378
3772.00,7.521417,25.02092,-0.000166,24.021847,-0.0076,1.379
3774.00,7.520921,25.02159,-0.000167,24.021891,-0.0076,1.379
3776.00,7.521685,25.02176,-0.000168,24.021820,-0.0076,1.378
3778.00,7.521298,25.02129,-0.000166,24.021622,-0.0076,1.378
3780.00,7.520805,25.02181,-0.000166,24.021523,-0.0076,1.378
3782.00,7.521170,25.02172,-0.000166,24.021577,-0.0076,1.378
3784.00,7.521381,25.02230,-0.000166,24.022237,-0.0076,1.378
3786.00,7.520548,25.02268,-0.000166,24.021648,-0.0076,1.378
3788.00,7.519885,25.02323,-0.000166,24.022050,-0.0075,1.379
3790.00,7.520149,25.02356,-0.000167,24.021365,-0.0075,1.379
3792.00,7.521065,25.02283,-0.000167,24.021495,-0.0076,1.378
3794.00,7.520638,25.02291,-0.000165,24.021831,-0.0075,1.378
3796.00,7.520789,25.02334,-0.000166,24.021891,-0.0076,1.379
3798.00,7.521287,25.02430,-0.000166,24.021838,-0.0076,1.379
3800.00,7.520724,25.02395,-0.000166,24.021717,-0.0076,1.379
3802.00,7.521265,25.02398,-0.000167,24.021969,-0.0076,1.379
3804.00,7.522077,25.02428,-0.000166,24.021535,-0.0076,1.378
3806.00,7.521784,25.02449,-0.000167,24.021423,-0.0076,1.379
3808.00,7.520931,25.02431,-0.000167,24.022255,-0.0076,1.378
3810.00,7.522324,25.02420,-0.000168,24.021562,-0.0076,1.378
3812.00,7.522401,25.02388,-0.000167,24.021943,-0.0076,1.378
3814.00,7.521579,25.02434,-0.000165,24.021292,-0.0076,1.378
3816.00,7.520831,25.02368,-0.000167,24.021292,-0.0076,1.378
3818.00,7.520514,25.02410,-0.000168,24.021262,-0.0076,1.378
3820.00,7.521367,25.02361,-0.000168,24.021481,-0.0076,1.378
3822.00,7.520858,25.02334,-0.000166,24.021097,-0.0076,1.378
3824.00,7.520991,25.02291,-0.000167,24.021738,-0.0076,1.379
3826.00,7.521496,25.02294,-0.000167,24.021811,-0.0076,1.378
3828.00,7.521085,25.02341,-0.000167,24.021501,-0.0076,1.379
3830.00,7.519879,25.02332,-0.000167,24.021709,-0.0076,1.378
3832.00,7.519442,25.02429,-0.000166,24.021911,-0.0076,1.378
3834.00,7.519972,25.02353,-0.000167,24.021278,-0.0076,1.379
3836.00,7.520677,25.02358,-0.000167,24.021388,-0.0076,1.379
3838.00,7.521283,25.02394,-0.000167,24.022041,-0.0075,1.378
3840.00,7.521069,25.02399,-0.000166,24.021845,-0.0076,1.378
3842.00,7.520800,25.02413,-0.000165,24.021575,-0.0076,1.378
3844.00,7.520930,25.02442,-0.000165,24.022549,-0.0075,1.378
3846.00,7.522154,25.02445,-0.000165,24.021726,-0.0075,1.378
3848.00,7.521512,25.02459,-0.000166,24.021176,-0.0076,1.379
3850.00,7.520874,25.02397,-0.000167,24.021339,-0.0076,1.379
3852.00,7.520707,25.02372,-0.000166,24.021528,-0.0076,1.379
3854.00,7.520874,25.02413,-0.000166,24.021880,-0.0076,1.378
3856.00,7.521024,25.02364,-0.000166,24.021659,-0.0076,1.378
3858.00,7.520965,25.02394,-0.000167,24.021713,-0.0076,1.379
3860.00,7.521516,25.02348,-0.000167,24.021488,-0.0075,1.379
3862.00,7.522544,25.02328,-0.000168,24.021289,-0.0076,1.378
3864.00,7.522025,25.02326,-0.000167,24.021718,-0.0076,1.378
3866.00,7.521712,25.02320,-0.000167,24.022157,-0.0076,1.379
3868.00,7.522308,25.02371,-0.000166,24.021807,-0.0076,1.379
3870.00,7.521580,25.02418,-0.000166,24.021472,-0.0076,1.379
3872.00,7.519365,25.02341,-0.000167,24.021671,-0.0076,1.378
3874.00,7.519642,25.02389,-0.000168,24.021466,-0.0076,1.379
3876.00,7.520167,25.02342,-0.000167,24.021399,-0.0076,1.379
3878.00,7.520454,25.02317,-0.000168,24.021343,-0.0076,1.378
3880.00,7.520695,25.02350,-0.000167,24.021419,-0.0076,1.379
3882.00,7.521563,25.02333,-0.000167,24.021706,-0.0076,1.378
3884.00,7.520853,25.02260,-0.000167,24.021561,-0.0075,1.378
3886.00,7.520823,25.02251,-0.000166,24.021675,-0.0076,1.379
3888.00,7.520834,25.02231,-0.000167,24.021265,-0.0075,1.379
3890.00,7.521296,25.02233,-0.000167,24.021461,-0.0076,1.379
3892.00,7.521554,25.02255,-0.000168,24.022065,-0.0076,1.379
3894.00,7.522037,25.02252,-0.000167,24.021410,-0.0076,1.378
3896.00,7.523170,25.02285,-0.000167,24.021508,-0.0076,1.379
3898.00,7.522520,25.02281,-0.000168,24.021144,-0.0076,1.379
3900.00,7.521949,25.02245,-0.000168,24.021823,-0.0076,1.378
3902.00,7.521971,25.02287,-0.000168,24.021657,-0.0076,1.379
3904.00,7.521188,25.02343,-0.000168,24.021532,-0.0076,1.379
3906.00,7.521029,25.02281,-0.000167,24.021089,-0.0076,1.378
3908.00,7.521662,25.02290,-0.000167,24.021504,-0.0076,1.378
3910.00,7.521356,25.02266,-0.000167,24.021698,-0.0076,1.378
3912.00,7.521547,25.02263,-0.000168,24.021610,-0.0076,1.378
3914.00,7.521608,25.02307,-0.000166,24.021486,-0.0076,1.378
3916.00,7.520998,25.02289,-0.000166,24.021637,-0.0076,1.378
3918.00,7.520799,25.02216,-0.000168,24.021474,-0.0076,1.379
3920.00,7.520855,25.02304,-0.000167,24.021706,-0.0076,1.379
3922.00,7.519846,25.02295,-0.000167,24.021459,-0.0076,1.379
3924.00,7.519459,25.02245,-0.000168,24.021455,-0.0076,1.379
3926.00,7.519202,25.02235,-0.000167,24.021445,-0.0076,1.378
3928.00,7.518447,25.02230,-0.000167,24.021950,-0.0076,1.379
3930.00,7.518074,25.02227,-0.000167,24.021811,-0.0076,1.379
3932.00,7.519536,25.02241,-0.000167,24.021626,-0.0076,1.378
3934.00,7.519639,25.02219,-0.000167,24.021131,-0.0076,1.379
3936.00,7.519380,25.02300,-0.000167,24.021537,-0.0076,1.379
3938.00,7.519035,25.02304,-0.000167,24.021220,-0.0075,1.378
3940.00,7.519774,25.02274,-0.000168,24.021682,-0.0076,1.379
3942.00,7.519615,25.02299,-0.000167,24.022104,-0.0076,1.379
3944.00,7.519640,25.02381,-0.000167,24.022128,-0.0076,1.379
3946.00,7.520306,25.02328,-0.000167,24.022251,-0.0076,1.378
3948.00,7.520485,25.02228,-0.000166,24.022057,-0.0076,1.379
3950.00,7.520012,25.02244,-0.000167,24.021707,-0.0075,1.379
3952.00,7.519371,25.02256,-0.000167,24.022570,-0.0075,1.379
3954.00,7.519153,25.02277,-0.000168,24.021787,-0.0075,1.379
3956.00,7.519489,25.02259,-0.000167,24.021726,-0.0076,1.379
3958.00,7.519986,25.02246,-0.000167,24.021722,-0.0076,1.379
3960.00,7.520092,25.02293,-0.000167,24.021934,-0.0076,1.378
3962.00,7.520230,25.02261,-0.000168,24.022081,-0.0076,1.378
3964.00,7.520068,25.02212,-0.000167,24.021767,-0.0076,1.378
3966.00,7.520074,25.02219,-0.000166,24.022424,-0.0076,1.379
3968.00,7.521005,25.02289,-0.000167,24.021457,-0.0076,1.379
3970.00,7.520755,25.02285,-0.000167,24.021726,-0.0076,1.379
3972.00,7.520867,25.02272,-0.000167,24.021816,-0.0076,1.378
3974.00,7.521238,25.02190,-0.000167,24.021784,-0.0076,1.379
3976.00,7.521474,25.02197,-0.000167,24.021477,-0.0076,1.379
3978.00,7.520503,25.02175,-0.000166,24.021930,-0.0076,1.379
3980.00,7.520227,25.02293,-0.000167,24.021104,-0.0076,1.378
3982.00,7.520980,25.02261,-0.000167,24.021031,-0.0075,1.379
3984.00,7.521093,25.02291,-0.000166,24.021813,-0.0076,1.379
3986.00,7.519724,25.02288,-0.000166,24.021544,-0.0075,1.379
3988.00,7.519659,25.02271,-0.000165,24.021798,-0.0076,1.378
3990.00,7.519808,25.02288,-0.000165,24.021557,-0.0076,1.378
3992.00,7.519673,25.02307,-0.000168,24.021615,-0.0076,1.379
3994.00,7.519883,25.02332,-0.000167,24.022023,-0.0075,1.379
3996.00,7.520315,25.02312,-0.000166,24.022329,-0.0076,1.379
3998.00,7.520435,25.02312,-0.000166,24.022019,-0.0076,1.378
4000.00,7.519945,25.02297,-0.000166,24.021972,-0.0076,1.379
4002.00,7.519686,25.02256,-0.000167,24.022057,-0.0076,1.379
4004.00,7.520181,25.02290,-0.000167,24.021553,-0.0076,1.379
4006.00,7.520476,25.02337,-0.000168,24.020810,-0.0076,1.379
4008.00,7.520649,25.02313,-0.000167,24.021909,-0.0076,1.379
4010.00,7.519877,25.02333,-0.000167,24.021093,-0.0076,1.379
4012.00,7.519677,25.02350,-0.000167,24.020778,-0.0076,1.379
4014.00,7.520238,25.02344,-0.000167,24.021167,-0.0076,1.379
4016.00,7.519908,25.02265,-0.000168,24.021403,-0.0076,1.379
4018.00,7.519780,25.02295,-0.000167,24.021979,-0.0076,1.379
4020.00,7.519958,25.02337,-0.000166,24.022259,-0.0076,1.379
4022.00,7.520234,25.02366,-0.000168,24.021416,-0.0075,1.379
4024.00,7.519546,25.02296,-0.000167,24.021294,-0.0075,1.378
4026.00,7.519874,25.02265,-0.000167,24.021648,-0.0076,1.379
4028.00,7.519801,25.02289,-0.000167,24.021501,-0.0076,1.379
4030.00,7.519030,25.02298,-0.000167,24.021871,-0.0076,1.378
4032.00,7.519771,25.02258,-0.000167,24.022521,-0.0076,1.379
4034.00,7.521132,25.02201,-0.000166,24.022590,-0.0075,1.378
4036.00,7.520219,25.02181,-0.000167,24.022302,-0.0075,1.379
4038.00,7.519823,25.02227,-0.000167,24.021452,-0.0076,1.379
4040.00,7.519975,25.02178,-0.000167,24.021155,-0.0076,1.379
4042.00,7.520087,25.02192,-0.000166,24.021789,-0.0076,1.379
4044.00,7.519891,25.02277,-0.000166,24.021900,-0.0076,1.379
4046.00,7.520616,25.02273,-0.000167,24.022045,-0.0075,1.379
4048.00,7.520330,25.02276,-0.000167,24.022278,-0.0076,1.378
4050.00,7.520363,25.02249,-0.000166,24.021336,-0.0076,1.378
4052.00,7.520483,25.02234,-0.000166,24.021880,-0.0076,1.378
4054.00,7.519791,25.02278,-0.000166,24.021541,-0.0076,1.379
4056.00,7.519660,25.02232,-0.000166,24.021630,-0.0076,1.379
4058.00,7.519977,25.02183,-0.000168,24.021543,-0.0076,1.380
4060.00,7.520657,25.02283,-0.000167,24.021459,-0.0076,1.379
4062.00,7.520038,25.02343,-0.000167,24.021751,-0.0076,1.379
4064.00,7.520074,25.02347,-0.000167,24.021847,-0.0075,1.378
4066.00,7.521318,25.02327,-0.000167,24.021793,-0.0076,1.379
4068.00,7.520994,25.02337,-0.000167,24.021530,-0.0076,1.379
4070.00,7.520476,25.02275,-0.000167,24.022422,-0.0076,1.379
4072.00,7.520593,25.02269,-0.000167,24.022182,-0.0076,1.379
4074.00,7.519951,25.02267,-0.000165,24.021746,-0.0076,1.378
4076.00,7.520340,25.02257,-0.000167,24.020845,-0.0076,1.379
4078.00,7.521211,25.02168,-0.000167,24.021796,-0.0076,1.379
4080.00,7.521616,25.02254,-0.000166,24.021836,-0.0076,1.378
4082.00,7.521441,25.02322,-0.000168,24.021202,-0.0076,1.379
4084.00,7.520891,25.02297,-0.000167,24.022153,-0.0075,1.380
4086.00,7.521312,25.02304,-0.000167,24.021539,-0.0076,1.379
4088.00,7.521310,25.02305,-0.000166,24.022170,-0.0075,1.378
4090.00,7.521036,25.02248,-0.000165,24.022913,-0.0076,1.379
4092.00,7.520076,25.02267,-0.000165,24.022761,-0.0076,1.379
4094.00,7.519684,25.02308,-0.000165,24.021758,-0.0076,1.379
4096.00,7.520567,25.02283,-0.000166,24.021233,-0.0076,1.379
4098.00,7.521510,25.02311,-0.000166,24.021156,-0.0075,1.379
4100.00,7.521526,25.02296,-0.000167,24.022103,-0.0075,1.379
4102.00,7.520546,25.02364,-0.000165,24.021089,-0.0076,1.379
4104.00,7.520417,25.02246,-0.000166,24.021921,-0.0075,1.379
4106.00,7.520191,25.02231,-0.000166,24.021758,-0.0076,1.379
4108.00,7.519916,25.02175,-0.000165,24.022072,-0.0076,1.379
4110.00,7.519408,25.02200,-0.000166,24.022164,-0.0075,1.379
4112.00,7.519756,25.02231,-0.000167,24.022295,-0.0075,1.379
4114.00,7.519226,25.02254,-0.000166,24.022043,-0.0076,1.378
4116.00,7.519962,25.02241,-0.000167,24.022090,-0.0076,1.379
4118.00,7.519681,25.02234,-0.000167,24.022114,-0.0076,1.380
4120.00,7.519730,25.02241,-0.000167,24.022090,-0.0076,1.379
4122.00,7.519105,25.02155,-0.000166,24.022086,-0.0076,1.379
4124.00,7.519805,25.02171,-0.000167,24.021947,-0.0076,1.379
4126.00,7.520178,25.02237,-0.000166,24.022066,-0.0076,1.379
4128.00,7.519966,25.02243,-0.000167,24.021865,-0.0076,1.378
4130.00,7.520366,25.02284,-0.000166,24.021747,-0.0076,1.379
4132.00,7.520759,25.02311,-0.000167,24.022133,-0.0076,1.379
4134.00,7.519937,25.02280,-0.000168,24.021388,-0.0076,1.379
4136.00,7.519783,25.02331,-0.000167,24.022514,-0.0075,1.379
4138.00,7.520407,25.02305,-0.000167,24.021891,-0.0076,1.379
4140.00,7.520164,25.02357,-0.000165,24.021715,-0.0076,1.379
4142.00,7.520477,25.02400,-0.000166,24.021630,-0.0076,1.379
4144.00,7.520699,25.02318,-0.000166,24.021135,-0.0076,1.379
4146.00,7.520395,25.02385,-0.000166,24.021376,-0.0076,1.379
4148.00,7.519622,25.02405,-0.000167,24.021385,-0.0076,1.379
4150.00,7.519715,25.02363,-0.000167,24.021702,-0.0075,1.378
4152.00,7.520346,25.02338,-0.000168,24.021262,-0.0076,1.379
4154.00,7.520250,25.02308,-0.000167,24.021539,-0.0075,1.379
4156.00,7.520130,25.02326,-0.000166,24.021151,-0.0076,1.379
4158.00,7.519699,25.02290,-0.000167,24.021639,-0.0076,1.379
4160.00,7.520056,25.02245,-0.000167,24.021858,-0.0075,1.379
4162.00,7.519707,25.02204,-0.000166,24.022244,-0.0076,1.379
4164.00,7.520055,25.02141,-0.000166,24.021809,-0.0076,1.379
4166.00,7.520607,25.02221,-0.000166,24.021528,-0.0076,1.379
4168.00,7.520938,25.02245,-0.000168,24.021599,-0.0076,1.379
4170.00,7.520137,25.02291,-0.000167,24.021256,-0.0076,1.379
4172.00,7.519589,25.02230,-0.000166,24.021372,-0.0075,1.379
4174.00,7.520116,25.02148,-0.000166,24.021677,-0.0076,1.379
4176.00,7.520925,25.02143,-0.000167,24.021122,-0.0076,1.378
4178.00,7.520148,25.02073,-0.000166,24.020935,-0.0076,1.378
4180.00,7.520489,25.02109,-0.000165,24.022356,-0.0076,1.378
4182.00,7.520754,25.02134,-0.000166,24.021466,-0.0076,1.379
4184.00,7.520859,25.02136,-0.000165,24.021702,-0.0076,1.378
4186.00,7.520926,25.02175,-0.000166,24.022402,-0.0076,1.379
4188.00,7.521206,25.02212,-0.000167,24.021231,-0.0076,1.379
4190.00,7.520856,25.02130,-0.000168,24.021494,-0.0076,1.379
4192.00,7.520394,25.02135,-0.000168,24.021610,-0.0076,1.379
4194.00,7.519957,25.02160,-0.000167,24.022157,-0.0076,1.379
4196.00,7.518911,25.02205,-0.000166,24.021889,-0.0076,1.380
4198.00,7.518674,25.02191,-0.000168,24.021358,-0.0076,1.379
4200.00,7.519641,25.02179,-0.000168,24.021329,-0.0076,1.378
4202.00,7.519508,25.02189,-0.000167,24.021028,-0.0076,1.379
@7,12.0000,24.0
4204.00,7.518897,25.02176,-0.000167,24.022284,-0.0076,1.379
4206.00,7.513595,25.02233,-0.000167,24.021227,-0.0076,1.378
4208.00,7.504185,25.02243,-0.000167,24.021648,-0.0076,1.378
4210.00,7.492396,25.02213,-0.000167,24.022411,-0.0076,1.377
4212.00,7.479978,25.02254,-0.000167,24.022068,-0.0076,1.378
4214.00,7.470547,25.02333,-0.000167,24.021840,-0.0076,1.379
4216.00,7.462173,25.02310,-0.000167,24.022592,-0.0076,1.379
4218.00,7.455894,25.02337,-0.000167,24.021800,-0.0076,1.379
4220.00,7.450328,25.02264,-0.000167,24.021789,-0.0076,1.380
4222.00,7.445422,25.02227,-0.000168,24.021669,-0.0076,1.380
4224.00,7.440520,25.02256,-0.000169,24.021365,-0.0075,1.380
4226.00,7.436020,25.02330,-0.000169,24.021804,-0.0075,1.381
4228.00,7.432978,25.02268,-0.000167,24.021619,-0.0076,1.380
4230.00,7.436634,25.02241,-0.000168,24.021718,-0.0076,1.380
4232.00,7.443421,25.02315,-0.000169,24.022059,-0.0076,1.381
4234.00,7.452145,25.02322,-0.000168,24.022046,-0.0076,1.382
4236.00,7.460288,25.02382,-0.000169,24.021019,-0.0076,1.381
4238.00,7.466184,25.02296,-0.000169,24.021918,-0.0076,1.381
4240.00,7.469623,25.02242,-0.000168,24.022081,-0.0075,1.380
4242.00,7.473182,25.02276,-0.000168,24.021900,-0.0075,1.380
4244.00,7.477557,25.02312,-0.000166,24.021343,-0.0076,1.379
4246.00,7.481218,25.02330,-0.000166,24.021196,-0.0076,1.379
4248.00,7.484530,25.02237,-0.000166,24.021718,-0.0076,1.380
4250.00,7.487350,25.02221,-0.000167,24.021455,-0.0076,1.380
4252.00,7.489592,25.02216,-0.000167,24.021242,-0.0076,1.380
4254.00,7.492329,25.02345,-0.000166,24.021499,-0.0076,1.379
4256.00,7.495107,25.02383,-0.000167,24.021562,-0.0076,1.380
4258.00,7.496927,25.02230,-0.000167,24.022028,-0.0076,1.379
4260.00,7.497984,25.02259,-0.000167,24.021834,-0.0076,1.379
4262.00,7.499853,25.02312,-0.000166,24.022175,-0.0076,1.379
4264.00,7.501345,25.02362,-0.000166,24.021619,-0.0076,1.379
4266.00,7.502717,25.02240,-0.000167,24.021722,-0.0076,1.379
4268.00,7.502987,25.02290,-0.000167,24.021619,-0.0075,1.379
4270.00,7.503699,25.02286,-0.000166,24.020783,-0.0076,1.379
4272.00,7.504559,25.02315,-0.000167,24.021974,-0.0076,1.379
4274.00,7.506279,25.02305,-0.000167,24.021706,-0.0075,1.379
4276.00,7.506961,25.02295,-0.000167,24.021675,-0.0076,1.379
4278.00,7.507901,25.02314,-0.000168,24.021267,-0.0076,1.379
4280.00,7.508047,25.02333,-0.000168,24.022338,-0.0075,1.380
4282.00,7.509720,25.02315,-0.000167,24.021581,-0.0076,1.379
4284.00,7.511083,25.02306,-0.000168,24.022172,-0.0075,1.380
4286.00,7.511953,25.02290,-0.000169,24.021682,-0.0076,1.380
4288.00,7.511742,25.02255,-0.000167,24.021559,-0.0076,1.379
4290.00,7.512237,25.02219,-0.000166,24.021367,-0.0076,1.379
4292.00,7.512453,25.02265,-0.000168,24.021930,-0.0076,1.379
4294.00,7.512282,25.02297,-0.000167,24.021720,-0.0075,1.379
4296.00,7.512619,25.02332,-0.000169,24.022199,-0.0076,1.379
4298.00,7.512909,25.02270,-0.000169,24.021601,-0.0075,1.379
4300.00,7.512236,25.02266,-0.000169,24.021911,-0.0075,1.379
4302.00,7.511796,25.02312,-0.000168,24.021773,-0.0076,1.379
4304.00,7.511891,25.02342,-0.000168,24.021510,-0.0076,1.379
4306.00,7.511385,25.02334,-0.000167,24.021359,-0.0075,1.378
4308.00,7.511652,25.02278,-0.000168,24.021222,-0.0076,1.379
4310.00,7.512170,25.02231,-0.000169,24.021811,-0.0076,1.379
4312.00,7.512361,25.02265,-0.000169,24.022057,-0.0076,1.379
4314.00,7.512129,25.02317,-0.000168,24.022017,-0.0076,1.379
4316.00,7.511978,25.02376,-0.000167,24.021559,-0.0075,1.379
4318.00,7.512593,25.02303,-0.000168,24.021856,-0.0075,1.380
4320.00,7.512466,25.02268,-0.000168,24.022050,-0.0075,1.379
4322.00,7.512151,25.02334,-0.000166,24.022396,-0.0075,1.379
4324.00,7.512124,25.02310,-0.000167,24.022552,-0.0075,1.379
4326.00,7.512444,25.02234,-0.000168,24.022304,-0.0076,1.379
4328.00,7.512321,25.02292,-0.000168,24.021827,-0.0076,1.380
4330.00,7.513437,25.02392,-0.000168,24.022380,-0.0076,1.380
4332.00,7.513383,25.02374,-0.000167,24.022121,-0.0075,1.380
4334.00,7.512922,25.02291,-0.000167,24.021892,-0.0075,1.379
4336.00,7.513907,25.02319,-0.000166,24.021292,-0.0075,1.380
4338.00,7.514969,25.02278,-0.000167,24.021301,-0.0075,1.379
4340.00,7.515732,25.02280,-0.000166,24.021698,-0.0076,1.380
4342.00,7.516393,25.02280,-0.000167,24.021791,-0.0075,1.379
4344.00,7.516625,25.02254,-0.000166,24.022269,-0.0075,1.379
4346.00,7.517175,25.02343,-0.000164,24.022327,-0.0075,1.379
4348.00,7.517889,25.02343,-0.000165,24.021949,-0.0075,1.380
4350.00,7.518553,25.02334,-0.000166,24.021620,-0.0076,1.379
4352.00,7.518958,25.02337,-0.000166,24.021994,-0.0076,1.379
4354.00,7.518268,25.02292,-0.000167,24.022041,-0.0075,1.379
4356.00,7.518546,25.02284,-0.000166,24.020948,-0.0076,1.380
4358.00,7.518567,25.02251,-0.000168,24.021111,-0.0076,1.380
4360.00,7.518742,25.02285,-0.000167,24.022019,-0.0076,1.380
4362.00,7.518246,25.02339,-0.000165,24.021996,-0.0075,1.379
4364.00,7.518412,25.02335,-0.000166,24.021568,-0.0075,1.379
4366.00,7.518902,25.02226,-0.000167,24.022166,-0.0075,1.379
4368.00,7.518976,25.02235,-0.000166,24.021932,-0.0075,1.379
4370.00,7.518076,25.02324,-0.000166,24.022317,-0.0075,1.380
4372.00,7.517431,25.02311,-0.000166,24.022094,-0.0075,1.380
4374.00,7.518216,25.02275,-0.000167,24.021468,-0.0076,1.379
4376.00,7.518753,25.02324,-0.000167,24.021466,-0.0076,1.379
4378.00,7.518790,25.02342,-0.000167,24.021254,-0.0075,1.380
4380.00,7.519357,25.02333,-0.000167,24.021979,-0.0076,1.379
4382.00,7.519422,25.02291,-0.000166,24.021564,-0.0076,1.379
4384.00,7.518419,25.02230,-0.000167,24.021615,-0.0076,1.379
4386.00,7.518465,25.02311,-0.000167,24.022385,-0.0076,1.379
4388.00,7.518563,25.02301,-0.000167,24.022520,-0.0076,1.380
4390.00,7.518370,25.02308,-0.000165,24.021789,-0.0075,1.380
4392.00,7.517497,25.02348,-0.000166,24.022269,-0.0075,1.380
4394.00,7.517124,25.02419,-0.000166,24.021555,-0.0075,1.379
4396.00,7.517829,25.02437,-0.000165,24.021780,-0.0076,1.379
4398.00,7.518084,25.02487,-0.000164,24.022594,-0.0075,1.380
4400.00,7.518138,25.02511,-0.000166,24.021722,-0.0076,1.380
4402.00,7.517731,25.02551,-0.000166,24.022191,-0.0076,1.379
4404.00,7.518510,25.02476,-0.000166,24.022208,-0.0076,1.379
4406.00,7.518535,25.02471,-0.000165,24.021635,-0.0076,1.380
4408.00,7.518453,25.02507,-0.000166,24.021891,-0.0076,1.379
4410.00,7.518869,25.02456,-0.000166,24.021753,-0.0075,1.380
4412.00,7.518587,25.02393,-0.000167,24.021794,-0.0076,1.380
4414.00,7.517897,25.02353,-0.000167,24.021943,-0.0076,1.379
4416.00,7.518592,25.02371,-0.000166,24.022297,-0.0076,1.379
4418.00,7.518602,25.02408,-0.000167,24.022244,-0.0075,1.380
4420.00,7.518796,25.02403,-0.000166,24.021849,-0.0075,1.379
4422.00,7.518351,25.02441,-0.000165,24.022019,-0.0075,1.379
4424.00,7.517341,25.02396,-0.000165,24.022443,-0.0075,1.380
4426.00,7.518365,25.02381,-0.000166,24.021724,-0.0076,1.379
4428.00,7.519079,25.02329,-0.000167,24.022293,-0.0075,1.380
4430.00,7.518961,25.02365,-0.000167,24.022344,-0.0075,1.380
4432.00,7.518729,25.02402,-0.000167,24.022206,-0.0076,1.380
4434.00,7.518494,25.02317,-0.000167,24.022204,-0.0076,1.380
4436.00,7.518279,25.02259,-0.000166,24.021320,-0.0075,1.380
4438.00,7.519021,25.02277,-0.000167,24.021802,-0.0075,1.380
4440.00,7.519881,25.02282,-0.000165,24.021994,-0.0076,1.379
4442.00,7.520211,25.02238,-0.000166,24.021131,-0.0076,1.380
4444.00,7.519832,25.02285,-0.000166,24.021775,-0.0075,1.379
4446.00,7.519613,25.02274,-0.000166,24.022161,-0.0075,1.380
4448.00,7.519342,25.02329,-0.000166,24.022168,-0.0075,1.380
4450.00,7.519005,25.02280,-0.000167,24.021707,-0.0075,1.380
4452.00,7.518668,25.02363,-0.000167,24.021996,-0.0075,1.380
4454.00,7.519077,25.02390,-0.000167,24.022811,-0.0076,1.380
4456.00,7.520149,25.02471,-0.000167,24.021669,-0.0076,1.380
4458.00,7.520075,25.02489,-0.000167,24.022014,-0.0076,1.379
4460.00,7.520244,25.02415,-0.000165,24.022050,-0.0075,1.379
4462.00,7.520031,25.02400,-0.000165,24.022235,-0.0075,1.379
4464.00,7.520494,25.02479,-0.000166,24.022075,-0.0075,1.380
4466.00,7.520493,25.02541,-0.000166,24.021909,-0.0075,1.380
4468.00,7.520367,25.02475,-0.000166,24.022075,-0.0075,1.380
4470.00,7.519930,25.02493,-0.000167,24.021637,-0.0076,1.380
4472.00,7.520315,25.02492,-0.000167,24.021347,-0.0076,1.380
4474.00,7.519772,25.02411,-0.000167,24.022173,-0.0076,1.380
4476.00,7.519384,25.02407,-0.000166,24.022590,-0.0075,1.380
4478.00,7.519717,25.02463,-0.000167,24.022233,-0.0075,1.380
4480.00,7.519612,25.02467,-0.000167,24.021976,-0.0075,1.379
4482.00,7.519550,25.02469,-0.000167,24.022083,-0.0075,1.379
4484.00,7.519221,25.02406,-0.000167,24.022019,-0.0075,1.380
4486.00,7.519389,25.02341,-0.000166,24.021755,-0.0075,1.380
4488.00,7.519578,25.02391,-0.000167,24.022103,-0.0076,1.380
4490.00,7.518893,25.02402,-0.000167,24.021987,-0.0076,1.380
4492.00,7.518184,25.02383,-0.000167,24.022659,-0.0076,1.379
4494.00,7.518318,25.02462,-0.000166,24.021849,-0.0076,1.380
4496.00,7.518618,25.02508,-0.000165,24.021959,-0.0076,1.381
4498.00,7.518468,25.02468,-0.000166,24.021562,-0.0076,1.380
4500.00,7.518801,25.02454,-0.000166,24.021722,-0.0076,1.380
4502.00,7.518271,25.02429,-0.000166,24.021675,-0.0076,1.380
4504.00,7.518369,25.02447,-0.000165,24.021833,-0.0076,1.380
4506.00,7.518117,25.02439,-0.000167,24.021760,-0.0075,1.380
4508.00,7.517783,25.02508,-0.000166,24.021387,-0.0075,1.380
4510.00,7.517675,25.02515,-0.000166,24.021581,-0.0075,1.379
4512.00,7.517914,25.02447,-0.000167,24.021901,-0.0076,1.381
4514.00,7.518856,25.02513,-0.000165,24.022239,-0.0075,1.381
4516.00,7.518940,25.02529,-0.000166,24.021950,-0.0076,1.380
4518.00,7.518706,25.02510,-0.000166,24.021932,-0.0076,1.379
4520.00,7.518893,25.02491,-0.000166,24.022284,-0.0075,1.379
4522.00,7.518181,25.02436,-0.000165,24.021691,-0.0075,1.380
4524.00,7.517771,25.02485,-0.000166,24.022191,-0.0075,1.381
4526.00,7.517781,25.02445,-0.000167,24.022014,-0.0076,1.381
4528.00,7.518548,25.02450,-0.000166,24.022182,-0.0075,1.380
4530.00,7.518544,25.02405,-0.000166,24.021909,-0.0075,1.380
4532.00,7.519313,25.02381,-0.000166,24.021323,-0.0076,1.379
4534.00,7.518787,25.02377,-0.000166,24.021818,-0.0075,1.380
4536.00,7.519095,25.02455,-0.000165,24.022284,-0.0075,1.380
4538.00,7.519695,25.02448,-0.000165,24.021996,-0.0075,1.380
4540.00,7.519550,25.02433,-0.000165,24.022219,-0.0075,1.380
4542.00,7.519242,25.02458,-0.000165,24.022355,-0.0076,1.379
4544.00,7.519101,25.02468,-0.000166,24.021845,-0.0076,1.380
4546.00,7.518685,25.02480,-0.000166,24.022003,-0.0075,1.380
4548.00,7.518560,25.02504,-0.000167,24.021865,-0.0075,1.380
4550.00,7.519103,25.02461,-0.000166,24.021925,-0.0076,1.380
4552.00,7.518140,25.02493,-0.000166,24.022039,-0.0076,1.380
4554.00,7.517796,25.02547,-0.000166,24.021900,-0.0075,1.380
4556.00,7.518090,25.02594,-0.000166,24.021981,-0.0075,1.380
4558.00,7.518176,25.02535,-0.000166,24.021688,-0.0076,1.380
4560.00,7.518057,25.02519,-0.000168,24.022052,-0.0076,1.379
4562.00,7.517761,25.02561,-0.000166,24.021640,-0.0075,1.379
4564.00,7.517218,25.02541,-0.000166,24.022366,-0.0075,1.379
4566.00,7.517643,25.02553,-0.000166,24.021416,-0.0076,1.380
4568.00,7.517653,25.02550,-0.000166,24.021776,-0.0075,1.379
4570.00,7.517419,25.02520,-0.000167,24.022201,-0.0075,1.380
4572.00,7.517685,25.02562,-0.000166,24.022483,-0.0075,1.380
4574.00,7.518099,25.02618,-0.000165,24.022525,-0.0075,1.380
4576.00,7.518419,25.02597,-0.000166,24.021499,-0.0075,1.380
4578.00,7.518904,25.02630,-0.000166,24.022431,-0.0075,1.380
4580.00,7.519426,25.02591,-0.000166,24.022356,-0.0076,1.380
4582.00,7.519250,25.02550,-0.000167,24.021651,-0.0076,1.380
4584.00,7.519051,25.02466,-0.000167,24.021602,-0.0075,1.380
4586.00,7.518947,25.02440,-0.000167,24.021896,-0.0075,1.380
4588.00,7.518903,25.02438,-0.000167,24.021517,-0.0075,1.380
4590.00,7.519043,25.02478,-0.000166,24.021985,-0.0076,1.380
4592.00,7.519561,25.02573,-0.000167,24.022603,-0.0076,1.380
4594.00,7.519045,25.02677,-0.000167,24.021981,-0.0075,1.380
4596.00,7.518591,25.02647,-0.000167,24.021666,-0.0075,1.380
4598.00,7.518500,25.02712,-0.000167,24.022143,-0.0075,1.380
4600.00,7.518628,25.02700,-0.000165,24.021697,-0.0075,1.380
4602.00,7.517895,25.02665,-0.000167,24.022101,-0.0075,1.379
4604.00,7.518350,25.02733,-0.000166,24.021729,-0.0076,1.380
4606.00,7.518267,25.02735,-0.000166,24.021717,-0.0076,1.380
4608.00,7.517686,25.02673,-0.000166,24.021825,-0.0076,1.380
4610.00,7.518074,25.02698,-0.000166,24.022195,-0.0075,1.380
4612.00,7.517444,25.02759,-0.000168,24.022275,-0.0075,1.380
4614.00,7.518144,25.02770,-0.000167,24.021929,-0.0076,1.380
4616.00,7.517874,25.02774,-0.000165,24.022268,-0.0075,1.380
4618.00,7.517987,25.02724,-0.000166,24.021441,-0.0075,1.380
4620.00,7.518733,25.02700,-0.000166,24.021626,-0.0075,1.379
4622.00,7.518574,25.02662,-0.000165,24.022608,-0.0075,1.380
4624.00,7.518212,25.02598,-0.000166,24.021693,-0.0075,1.380
4626.00,7.518935,25.02572,-0.000167,24.022271,-0.0076,1.380
4628.00,7.519059,25.02634,-0.000166,24.022596,-0.0075,1.379
4630.00,7.518344,25.02581,-0.000165,24.021963,-0.0076,1.380
4632.00,7.518926,25.02539,-0.000167,24.022505,-0.0075,1.380
4634.00,7.519233,25.02545,-0.000165,24.022191,-0.0076,1.379
4636.00,7.518292,25.02544,-0.000166,24.022322,-0.0076,1.380
4638.00,7.518757,25.02467,-0.000167,24.021959,-0.0075,1.380
4640.00,7.519247,25.02469,-0.000166,24.021949,-0.0075,1.379
4642.00,7.518153,25.02488,-0.000166,24.021847,-0.0075,1.380
4644.00,7.518755,25.02448,-0.000166,24.021992,-0.0075,1.379
4646.00,7.519415,25.02443,-0.000166,24.021827,-0.0076,1.379
4648.00,7.519035,25.02457,-0.000166,24.022028,-0.0075,1.380
4650.00,7.518347,25.02469,-0.000167,24.021838,-0.0076,1.380
4652.00,7.518129,25.02406,-0.000167,24.022318,-0.0075,1.381
4654.00,7.518556,25.02482,-0.000166,24.022369,-0.0075,1.380
4656.00,7.518523,25.02533,-0.000167,24.021936,-0.0076,1.379
4658.00,7.519376,25.02528,-0.000166,24.022086,-0.0075,1.380
4660.00,7.519611,25.02505,-0.000165,24.022518,-0.0075,1.380
4662.00,7.518962,25.02564,-0.000166,24.022106,-0.0075,1.380
4664.00,7.517970,25.02686,-0.000165,24.021883,-0.0075,1.380
4666.00,7.518436,25.02659,-0.000166,24.021983,-0.0075,1.380
4668.00,7.518660,25.02674,-0.000166,24.022318,-0.0075,1.380
4670.00,7.518640,25.02672,-0.000166,24.022346,-0.0075,1.380
4672.00,7.518638,25.02718,-0.000166,24.022315,-0.0075,1.380
4674.00,7.518794,25.02694,-0.000166,24.022346,-0.0075,1.379
4676.00,7.518252,25.02619,-0.000165,24.021599,-0.0076,1.379
4678.00,7.517704,25.02584,-0.000165,24.022237,-0.0076,1.380
4680.00,7.517351,25.02631,-0.000166,24.021633,-0.0076,1.380
4682.00,7.517514,25.02585,-0.000167,24.022086,-0.0075,1.380
4684.00,7.518355,25.02565,-0.000167,24.022462,-0.0075,1.380
4686.00,7.519326,25.02546,-0.000167,24.022471,-0.0075,1.380
4688.00,7.519503,25.02528,-0.000165,24.021881,-0.0075,1.380
4690.00,7.519080,25.02565,-0.000165,24.022001,-0.0075,1.380
4692.00,7.518653,25.02604,-0.000165,24.022342,-0.0075,1.380
4694.00,7.518502,25.02623,-0.000167,24.022324,-0.0075,1.380
4696.00,7.518621,25.02605,-0.000166,24.021891,-0.0075,1.380
4698.00,7.518722,25.02596,-0.000165,24.021813,-0.0075,1.379
4700.00,7.518739,25.02575,-0.000166,24.022358,-0.0075,1.380
4702.00,7.518757,25.02570,-0.000166,24.021843,-0.0075,1.380
4704.00,7.518762,25.02592,-0.000165,24.022360,-0.0076,1.380
4706.00,7.518976,25.02583,-0.000165,24.022199,-0.0075,1.380
4708.00,7.519276,25.02496,-0.000167,24.021756,-0.0076,1.380
4710.00,7.518810,25.02550,-0.000166,24.021767,-0.0075,1.380
4712.00,7.519375,25.02537,-0.000166,24.022143,-0.0076,1.380
4714.00,7.519607,25.02545,-0.000166,24.021813,-0.0076,1.379
4716.00,7.520329,25.02453,-0.000166,24.021900,-0.0075,1.379
4718.00,7.520228,25.02440,-0.000166,24.021508,-0.0076,1.379
4720.00,7.519165,25.02461,-0.000165,24.021782,-0.0076,1.379
4722.00,7.518747,25.02498,-0.000164,24.022052,-0.0075,1.380
4724.00,7.519090,25.02484,-0.000166,24.021584,-0.0075,1.380
4726.00,7.518998,25.02496,-0.000166,24.021938,-0.0075,1.380
4728.00,7.518975,25.02521,-0.000167,24.021347,-0.0076,1.380
4730.00,7.519571,25.02575,-0.000167,24.021756,-0.0075,1.380
4732.00,7.518570,25.02607,-0.000168,24.022161,-0.0075,1.380
4734.00,7.517668,25.02557,-0.000167,24.021713,-0.0076,1.380
4736.00,7.517990,25.02514,-0.000167,24.021358,-0.0075,1.380
4738.00,7.517963,25.02469,-0.000166,24.021352,-0.0076,1.380
4740.00,7.518119,25.02488,-0.000167,24.021260,-0.0076,1.380
4742.00,7.517686,25.02457,-0.000166,24.021938,-0.0075,1.380
4744.00,7.517466,25.02515,-0.000166,24.021735,-0.0075,1.380
4746.00,7.518806,25.02519,-0.000167,24.021949,-0.0076,1.380
4748.00,7.519305,25.02491,-0.000167,24.021789,-0.0076,1.379
4750.00,7.519474,25.02513,-0.000165,24.021173,-0.0076,1.380
4752.00,7.518588,25.02563,-0.000167,24.021929,-0.0075,1.380
4754.00,7.517916,25.02606,-0.000166,24.022217,-0.0075,1.380
4756.00,7.518271,25.02620,-0.000167,24.022126,-0.0075,1.380
4758.00,7.519303,25.02581,-0.000167,24.022079,-0.0076,1.380
4760.00,7.519207,25.02554,-0.000167,24.021849,-0.0076,1.380
4762.00,7.518560,25.02536,-0.000166,24.022268,-0.0076,1.380
4764.00,7.519006,25.02491,-0.000167,24.022550,-0.0075,1.380
4766.00,7.518860,25.02481,-0.000167,24.021976,-0.0076,1.379
4768.00,7.518746,25.02443,-0.000165,24.021773,-0.0076,1.379
4770.00,7.517738,25.02438,-0.000167,24.022010,-0.0075,1.380
4772.00,7.517065,25.02499,-0.000166,24.021992,-0.0076,1.379
4774.00,7.517483,25.02570,-0.000166,24.021446,-0.0076,1.380
4776.00,7.518808,25.02598,-0.000166,24.021717,-0.0076,1.380
4778.00,7.518181,25.02602,-0.000166,24.022349,-0.0075,1.380
4780.00,7.518007,25.02602,-0.000166,24.022275,-0.0076,1.380
4782.00,7.517696,25.02486,-0.000167,24.021595,-0.0075,1.380
4784.00,7.517989,25.02470,-0.000167,24.021903,-0.0076,1.380
4786.00,7.517793,25.02487,-0.000166,24.021956,-0.0075,1.380
4788.00,7.518102,25.02504,-0.000167,24.020937,-0.0076,1.379
4790.00,7.518282,25.02488,-0.000166,24.021488,-0.0076,1.380
4792.00,7.517880,25.02447,-0.000166,24.021604,-0.0076,1.379
4794.00,7.517951,25.02410,-0.000165,24.022482,-0.0076,1.380
4796.00,7.518084,25.02473,-0.000165,24.021274,-0.0076,1.380
4798.00,7.518522,25.02526,-0.000165,24.021573,-0.0076,1.379
4800.00,7.518832,25.02514,-0.000165,24.021657,-0.0075,1.380
4802.00,7.518534,25.02498,-0.000166,24.022054,-0.0075,1.380
@8,12.0000,24.0
4804.00,7.518008,25.02529,-0.000166,24.021994,-0.0076,1.380
4806.00,7.512099,25.02632,-0.000167,24.021874,-0.0075,1.379
4808.00,7.502599,25.02523,-0.000166,24.022043,-0.0075,1.378
4810.00,7.492464,25.02562,-0.000166,24.021987,-0.0076,1.379
4812.00,7.482216,25.02594,-0.000165,24.021570,-0.0075,1.378
4814.00,7.473263,25.02639,-0.000166,24.022541,-0.0075,1.379
4816.00,7.466415,25.02622,-0.000166,24.022868,-0.0076,1.380
4818.00,7.460359,25.02519,-0.000168,24.022289,-0.0076,1.380
4820.00,7.454987,25.02472,-0.000168,24.022347,-0.0076,1.381
4822.00,7.452187,25.02474,-0.000168,24.021934,-0.0076,1.381
4824.00,7.447758,25.02496,-0.000168,24.021329,-0.0075,1.381
4826.00,7.443715,25.02510,-0.000168,24.022405,-0.0075,1.380
4828.00,7.440905,25.02547,-0.000167,24.022239,-0.0075,1.380
4830.00,7.443535,25.02538,-0.000167,24.021949,-0.0076,1.381
4832.00,7.449846,25.02560,-0.000169,24.022050,-0.0075,1.382
4834.00,7.458342,25.02488,-0.000168,24.022402,-0.0075,1.382
4836.00,7.466102,25.02479,-0.000168,24.021869,-0.0075,1.381
4838.00,7.472148,25.02522,-0.000168,24.021628,-0.0075,1.381
4840.00,7.477312,25.02599,-0.000168,24.021963,-0.0076,1.380
4842.00,7.480672,25.02560,-0.000167,24.022095,-0.0076,1.380
4844.00,7.483165,25.02552,-0.000166,24.022416,-0.0076,1.380
4846.00,7.486549,25.02538,-0.000166,24.021798,-0.0076,1.380
4848.00,7.488482,25.02589,-0.000166,24.021751,-0.0076,1.380
4850.00,7.491682,25.02605,-0.000166,24.022179,-0.0075,1.379
4852.00,7.494428,25.02616,-0.000166,24.021900,-0.0076,1.380
4854.00,7.495934,25.02601,-0.000166,24.021684,-0.0076,1.380
4856.00,7.497479,25.02562,-0.000167,24.021211,-0.0076,1.380
4858.00,7.499186,25.02556,-0.000167,24.022074,-0.0076,1.380
4860.00,7.501678,25.02483,-0.000167,24.021292,-0.0076,1.379
4862.00,7.503154,25.02524,-0.000167,24.021488,-0.0076,1.379
4864.00,7.503748,25.02510,-0.000166,24.021611,-0.0076,1.379
4866.00,7.505139,25.02409,-0.000168,24.022066,-0.0076,1.379
4868.00,7.506318,25.02447,-0.000168,24.021929,-0.0076,1.379
4870.00,7.506967,25.02469,-0.000167,24.022039,-0.0076,1.379
4872.00,7.507326,25.02445,-0.000168,24.021791,-0.0076,1.379
4874.00,7.508584,25.02547,-0.000168,24.022079,-0.0076,1.379
4876.00,7.509484,25.02652,-0.000168,24.022191,-0.0076,1.380
4878.00,7.509830,25.02611,-0.000168,24.021840,-0.0076,1.380
4880.00,7.510812,25.02476,-0.000168,24.022496,-0.0075,1.380
4882.00,7.511449,25.02473,-0.000167,24.022153,-0.0075,1.379
4884.00,7.510739,25.02440,-0.000167,24.022034,-0.0076,1.379
4886.00,7.511083,25.02530,-0.000166,24.022380,-0.0076,1.379
4888.00,7.512022,25.02515,-0.000166,24.021883,-0.0075,1.379
4890.00,7.512655,25.02426,-0.000167,24.022114,-0.0076,1.379
4892.00,7.512310,25.02466,-0.000168,24.021755,-0.0076,1.380
4894.00,7.512160,25.02484,-0.000169,24.021898,-0.0076,1.379
4896.00,7.512561,25.02420,-0.000168,24.021784,-0.0075,1.380
4898.00,7.512878,25.02459,-0.000168,24.021408,-0.0075,1.380
4900.00,7.512663,25.02495,-0.000168,24.021881,-0.0075,1.380
4902.00,7.512540,25.02518,-0.000168,24.022179,-0.0076,1.379
4904.00,7.512276,25.02566,-0.000168,24.022213,-0.0075,1.379
4906.00,7.512815,25.02528,-0.000167,24.022462,-0.0075,1.380
4908.00,7.513511,25.02447,-0.000166,24.022181,-0.0075,1.379
4910.00,7.512463,25.02438,-0.000167,24.023071,-0.0075,1.379
4912.00,7.512141,25.02523,-0.000168,24.021903,-0.0075,1.379
4914.00,7.511867,25.02560,-0.000167,24.022034,-0.0075,1.379
4916.00,7.512142,25.02606,-0.000167,24.022349,-0.0076,1.379
4918.00,7.512942,25.02579,-0.000168,24.021626,-0.0076,1.379
4920.00,7.513512,25.02544,-0.000168,24.022052,-0.0076,1.380
4922.00,7.513416,25.02559,-0.000168,24.022115,-0.0076,1.379
4924.00,7.513854,25.02513,-0.000167,24.021267,-0.0076,1.379
4926.00,7.514326,25.02534,-0.000167,24.022191,-0.0076,1.379
4928.00,7.513439,25.02518,-0.000169,24.021782,-0.0076,1.379
4930.00,7.514147,25.02535,-0.000167,24.021834,-0.0076,1.379
4932.00,7.514010,25.02510,-0.000167,24.022257,-0.0076,1.380
4934.00,7.513997,25.02548,-0.000168,24.022101,-0.0076,1.379
4936.00,7.515435,25.02516,-0.000168,24.021662,-0.0076,1.379
4938.00,7.515558,25.02511,-0.000167,24.022627,-0.0076,1.379
4940.00,7.515762,25.02522,-0.000167,24.022244,-0.0075,1.379
4942.00,7.516096,25.02566,-0.000167,24.022181,-0.0075,1.380
4944.00,7.515526,25.02539,-0.000166,24.021004,-0.0075,1.379
4946.00,7.515476,25.02457,-0.000166,24.021686,-0.0075,1.379
4948.00,7.517114,25.02438,-0.000167,24.022268,-0.0076,1.379
4950.00,7.517762,25.02533,-0.000166,24.022103,-0.0076,1.379
4952.00,7.517539,25.02557,-0.000166,24.022075,-0.0075,1.379
4954.00,7.518621,25.02549,-0.000166,24.022143,-0.0076,1.379
4956.00,7.518271,25.02539,-0.000166,24.022317,-0.0076,1.380
4958.00,7.518626,25.02528,-0.000166,24.022121,-0.0076,1.379
4960.00,7.519408,25.02542,-0.000167,24.022088,-0.0075,1.379
4962.00,7.519066,25.02480,-0.000166,24.021822,-0.0075,1.379
4964.00,7.518426,25.02487,-0.000165,24.021845,-0.0075,1.379
4966.00,7.518641,25.02595,-0.000165,24.022057,-0.0075,1.379
4968.00,7.517938,25.02532,-0.000165,24.021575,-0.0075,1.379
4970.00,7.518094,25.02473,-0.000166,24.021842,-0.0075,1.379
4972.00,7.518617,25.02499,-0.000166,24.021929,-0.0076,1.379
4974.00,7.519015,25.02414,-0.000166,24.022027,-0.0076,1.379
4976.00,7.518499,25.02487,-0.000166,24.022558,-0.0076,1.379
4978.00,7.518604,25.02468,-0.000167,24.021207,-0.0076,1.379
4980.00,7.519112,25.02385,-0.000166,24.021822,-0.0075,1.379
4982.00,7.518762,25.02439,-0.000166,24.021956,-0.0076,1.379
4984.00,7.519093,25.02488,-0.000167,24.022175,-0.0076,1.378
4986.00,7.519378,25.02470,-0.000166,24.021912,-0.0076,1.378
4988.00,7.519446,25.02441,-0.000167,24.021352,-0.0076,1.379
4990.00,7.518536,25.02395,-0.000166,24.022264,-0.0075,1.379
4992.00,7.517886,25.02449,-0.000166,24.022114,-0.0076,1.379
4994.00,7.518198,25.02414,-0.000167,24.022061,-0.0075,1.378
4996.00,7.518756,25.02441,-0.000166,24.021929,-0.0075,1.379
4998.00,7.519136,25.02428,-0.000166,24.021865,-0.0075,1.379
5000.00,7.519658,25.02476,-0.000166,24.022476,-0.0075,1.378
5002.00,7.519416,25.02456,-0.000167,24.022056,-0.0075,1.379
5004.00,7.518899,25.02494,-0.000167,24.022072,-0.0075,1.379
5006.00,7.517802,25.02558,-0.000166,24.022480,-0.0075,1.379
5008.00,7.517396,25.02591,-0.000167,24.022059,-0.0076,1.379
5010.00,7.517588,25.02546,-0.000166,24.021827,-0.0075,1.379
5012.00,7.518005,25.02530,-0.000166,24.021990,-0.0076,1.379
5014.00,7.517717,25.02485,-0.000166,24.022034,-0.0076,1.379
5016.00,7.517624,25.02439,-0.000166,24.021978,-0.0076,1.379
5018.00,7.517590,25.02448,-0.000167,24.021981,-0.0076,1.379
5020.00,7.517854,25.02484,-0.000167,24.021470,-0.0076,1.378
5022.00,7.518120,25.02520,-0.000166,24.021698,-0.0075,1.379
5024.00,7.518950,25.02530,-0.000166,24.021981,-0.0076,1.378
5026.00,7.519511,25.02551,-0.000166,24.022017,-0.0076,1.379
5028.00,7.519261,25.02625,-0.000166,24.021628,-0.0076,1.379
5030.00,7.518984,25.02594,-0.000166,24.021688,-0.0076,1.378
5032.00,7.518950,25.02601,-0.000166,24.021920,-0.0075,1.378
5034.00,7.518580,25.02631,-0.000167,24.022202,-0.0076,1.379
5036.00,7.518771,25.02584,-0.000167,24.022005,-0.0075,1.379
5038.00,7.518697,25.02593,-0.000167,24.022137,-0.0076,1.379
5040.00,7.519436,25.02603,-0.000167,24.022529,-0.0075,1.379
5042.00,7.520214,25.02608,-0.000166,24.022191,-0.0075,1.379
5044.00,7.519683,25.02649,-0.000166,24.021925,-0.0076,1.379
5046.00,7.518716,25.02713,-0.000166,24.022228,-0.0075,1.378
5048.00,7.518824,25.02591,-0.000167,24.021608,-0.0075,1.379
5050.00,7.519732,25.02633,-0.000167,24.022075,-0.0076,1.379
5052.00,7.520657,25.02630,-0.000168,24.021706,-0.0075,1.379
5054.00,7.520298,25.02545,-0.000168,24.021693,-0.0076,1.379
5056.00,7.519175,25.02533,-0.000167,24.022322,-0.0076,1.379
5058.00,7.518264,25.02505,-0.000166,24.022675,-0.0075,1.379
5060.00,7.518437,25.02457,-0.000166,24.021093,-0.0076,1.378
5062.00,7.517761,25.02469,-0.000167,24.022291,-0.0075,1.378
5064.00,7.517582,25.02482,-0.000166,24.022072,-0.0075,1.379
5066.00,7.517274,25.02388,-0.000166,24.021624,-0.0076,1.379
5068.00,7.517544,25.02431,-0.000167,24.021755,-0.0076,1.379
5070.00,7.518709,25.02501,-0.000167,24.021637,-0.0076,1.379
5072.00,7.518871,25.02454,-0.000167,24.021426,-0.0075,1.379
5074.00,7.519093,25.02497,-0.000167,24.022248,-0.0075,1.379
5076.00,7.519106,25.02486,-0.000167,24.021856,-0.0076,1.379
5078.00,7.519988,25.02393,-0.000167,24.021617,-0.0075,1.379
5080.00,7.519966,25.02444,-0.000167,24.022498,-0.0076,1.379
5082.00,7.519980,25.02475,-0.000167,24.021602,-0.0075,1.379
5084.00,7.519414,25.02453,-0.000166,24.021987,-0.0075,1.378
5086.00,7.518796,25.02496,-0.000167,24.022075,-0.0075,1.378
5088.00,7.517943,25.02441,-0.000167,24.022277,-0.0075,1.379
5090.00,7.518368,25.02501,-0.000166,24.022380,-0.0075,1.379
5092.00,7.518211,25.02453,-0.000167,24.021425,-0.0076,1.379
5094.00,7.518393,25.02418,-0.000166,24.021823,-0.0075,1.378
5096.00,7.518604,25.02495,-0.000166,24.021978,-0.0076,1.379
5098.00,7.518316,25.02518,-0.000167,24.021869,-0.0076,1.379
5100.00,7.518199,25.02477,-0.000166,24.021891,-0.0076,1.379
5102.00,7.518455,25.02502,-0.000166,24.021831,-0.0076,1.379
5104.00,7.517824,25.02557,-0.000165,24.021762,-0.0075,1.379
5106.00,7.518575,25.02541,-0.000167,24.021283,-0.0075,1.378
5108.00,7.518555,25.02478,-0.000167,24.021978,-0.0076,1.379
5110.00,7.518857,25.02535,-0.000168,24.022353,-0.0076,1.379
5112.00,7.518185,25.02496,-0.000168,24.021053,-0.0075,1.379
5114.00,7.517924,25.02373,-0.000167,24.021499,-0.0076,1.378
5116.00,7.517016,25.02328,-0.000167,24.021562,-0.0076,1.379
5118.00,7.517711,25.02367,-0.000166,24.022063,-0.0076,1.379
5120.00,7.519076,25.02463,-0.000165,24.021577,-0.0076,1.378
5122.00,7.519327,25.02477,-0.000166,24.021807,-0.0076,1.379
5124.00,7.519367,25.02442,-0.000166,24.021811,-0.0075,1.379
5126.00,7.519114,25.02452,-0.000166,24.022311,-0.0076,1.379
5128.00,7.518845,25.02415,-0.000167,24.021851,-0.0075,1.379
5130.00,7.519134,25.02462,-0.000167,24.021564,-0.0075,1.379
5132.00,7.519281,25.02513,-0.000166,24.021746,-0.0075,1.378
5134.00,7.519247,25.02510,-0.000166,24.021394,-0.0076,1.379
5136.00,7.519920,25.02491,-0.000167,24.021820,-0.0076,1.378
5138.00,7.519423,25.02451,-0.000167,24.021475,-0.0076,1.378
5140.00,7.518200,25.02491,-0.000166,24.021628,-0.0075,1.378
5142.00,7.517824,25.02473,-0.000166,24.021659,-0.0075,1.378
5144.00,7.517408,25.02412,-0.000167,24.021746,-0.0076,1.378
5146.00,7.517559,25.02433,-0.000166,24.021778,-0.0076,1.379
5148.00,7.518142,25.02522,-0.000167,24.021911,-0.0075,1.379
5150.00,7.519204,25.02598,-0.000166,24.022282,-0.0076,1.379
5152.00,7.519352,25.02606,-0.000167,24.021881,-0.0075,1.378
5154.00,7.518780,25.02637,-0.000166,24.021709,-0.0076,1.378
5156.00,7.518172,25.02554,-0.000166,24.021905,-0.0076,1.379
5158.00,7.517472,25.02650,-0.000167,24.021080,-0.0076,1.379
5160.00,7.517454,25.02610,-0.000167,24.022672,-0.0075,1.378
5162.00,7.517675,25.02560,-0.000165,24.022152,-0.0075,1.378
5164.00,7.517673,25.02628,-0.000166,24.021374,-0.0076,1.378
5166.00,7.517309,25.02580,-0.000166,24.022617,-0.0076,1.378
5168.00,7.517222,25.02618,-0.000167,24.021827,-0.0076,1.378
5170.00,7.517602,25.02620,-0.000167,24.021860,-0.0076,1.379
5172.00,7.517447,25.02657,-0.000167,24.022130,-0.0076,1.379
5174.00,7.517555,25.02663,-0.000167,24.021465,-0.0075,1.378
5176.00,7.516866,25.02589,-0.000167,24.022052,-0.0076,1.378
5178.00,7.517690,25.02642,-0.000166,24.021329,-0.0075,1.378
5180.00,7.517878,25.02665,-0.000166,24.021912,-0.0076,1.378
5182.00,7.518273,25.02657,-0.000166,24.022985,-0.0075,1.379
5184.00,7.518186,25.02685,-0.000166,24.022487,-0.0076,1.378
5186.00,7.518018,25.02573,-0.000167,24.021631,-0.0075,1.378
5188.00,7.517946,25.02528,-0.000166,24.022092,-0.0075,1.378
5190.00,7.518283,25.02615,-0.000165,24.022467,-0.0075,1.378
5192.00,7.518572,25.02644,-0.000166,24.021901,-0.0075,1.378
5194.00,7.519351,25.02697,-0.000166,24.021994,-0.0075,1.378
5196.00,7.518559,25.02633,-0.000166,24.021345,-0.0075,1.378
5198.00,7.518004,25.02565,-0.000167,24.021436,-0.0075,1.378
5200.00,7.518184,25.02615,-0.000166,24.022128,-0.0075,1.379
5202.00,7.518223,25.02561,-0.000166,24.021327,-0.0076,1.378
5204.00,7.519092,25.02515,-0.000167,24.021697,-0.0075,1.378
5206.00,7.519448,25.02578,-0.000167,24.021990,-0.0075,1.379
5208.00,7.518971,25.02580,-0.000167,24.021914,-0.0075,1.379
5210.00,7.518371,25.02549,-0.000167,24.022375,-0.0076,1.378
5212.00,7.518015,25.02564,-0.000167,24.022217,-0.0076,1.378
5214.00,7.518015,25.02619,-0.000166,24.021838,-0.0076,1.378
5216.00,7.517769,25.02656,-0.000166,24.022139,-0.0076,1.378
5218.00,7.519007,25.02699,-0.000165,24.021581,-0.0075,1.378
5220.00,7.519142,25.02693,-0.000167,24.021755,-0.0075,1.379
5222.00,7.519632,25.02696,-0.000166,24.022277,-0.0075,1.378
5224.00,7.519677,25.02666,-0.000167,24.021671,-0.0076,1.379
5226.00,7.520143,25.02563,-0.000166,24.021397,-0.0075,1.378
5228.00,7.519105,25.02646,-0.000165,24.021796,-0.0075,1.378
5230.00,7.518141,25.02657,-0.000167,24.022458,-0.0076,1.378
5232.00,7.518192,25.02653,-0.000166,24.022302,-0.0076,1.379
5234.00,7.518684,25.02668,-0.000166,24.021963,-0.0076,1.378
5236.00,7.518364,25.02651,-0.000166,24.021833,-0.0075,1.378
5238.00,7.518000,25.02683,-0.000167,24.022046,-0.0075,1.378
5240.00,7.518648,25.02671,-0.000167,24.021900,-0.0076,1.378
5242.00,7.519180,25.02629,-0.000167,24.022090,-0.0075,1.378
5244.00,7.518774,25.02620,-0.000167,24.022124,-0.0076,1.379
5246.00,7.518664,25.02620,-0.000167,24.021140,-0.0076,1.379
5248.00,7.518565,25.02668,-0.000167,24.021887,-0.0076,1.378
5250.00,7.518089,25.02767,-0.000166,24.021552,-0.0076,1.378
5252.00,7.518192,25.02703,-0.000166,24.022016,-0.0076,1.378
5254.00,7.518075,25.02656,-0.000167,24.022177,-0.0075,1.379
5256.00,7.518620,25.02657,-0.000166,24.021673,-0.0075,1.378
5258.00,7.518267,25.02751,-0.000167,24.021856,-0.0076,1.379
5260.00,7.518697,25.02671,-0.000166,24.021874,-0.0075,1.378
5262.00,7.517993,25.02662,-0.000166,24.021640,-0.0076,1.378
5264.00,7.517823,25.02678,-0.000166,24.022686,-0.0075,1.378
5266.00,7.518454,25.02681,-0.000165,24.021900,-0.0076,1.378
5268.00,7.518720,25.02712,-0.000167,24.021218,-0.0076,1.378
5270.00,7.518130,25.02648,-0.000166,24.021990,-0.0076,1.378
5272.00,7.518209,25.02713,-0.000166,24.022070,-0.0075,1.378
5274.00,7.518686,25.02728,-0.000166,24.021843,-0.0075,1.378
5276.00,7.518085,25.02690,-0.000166,24.022104,-0.0076,1.378
5278.00,7.517824,25.02569,-0.000167,24.022114,-0.0075,1.378
5280.00,7.518952,25.02548,-0.000166,24.021722,-0.0076,1.378
5282.00,7.518802,25.02503,-0.000167,24.021700,-0.0076,1.378
5284.00,7.517897,25.02653,-0.000166,24.021958,-0.0076,1.378
5286.00,7.518356,25.02619,-0.000166,24.020714,-0.0076,1.378
5288.00,7.517826,25.02632,-0.000168,24.021769,-0.0076,1.378
5290.00,7.517527,25.02676,-0.000167,24.022141,-0.0076,1.378
5292.00,7.517533,25.02641,-0.000168,24.021579,-0.0076,1.378
5294.00,7.518107,25.02634,-0.000166,24.021760,-0.0076,1.378
5296.00,7.517702,25.02585,-0.000167,24.021825,-0.0076,1.378
5298.00,7.517647,25.02577,-0.000168,24.021512,-0.0076,1.378
5300.00,7.517981,25.02563,-0.000168,24.022159,-0.0076,1.378
5302.00,7.517668,25.02545,-0.000167,24.021677,-0.0076,1.377
5304.00,7.517513,25.02574,-0.000165,24.021722,-0.0075,1.377
5306.00,7.517572,25.02592,-0.000166,24.022434,-0.0076,1.378
5308.00,7.517536,25.02506,-0.000168,24.021833,-0.0076,1.378
5310.00,7.517796,25.02551,-0.000166,24.022081,-0.0076,1.378
5312.00,7.517567,25.02573,-0.000167,24.021200,-0.0076,1.378
5314.00,7.518189,25.02557,-0.000166,24.022005,-0.0076,1.378
5316.00,7.518426,25.02598,-0.000168,24.021671,-0.0076,1.378
5318.00,7.518541,25.02631,-0.000168,24.021546,-0.0076,1.378
5320.00,7.518844,25.02622,-0.000167,24.021675,-0.0076,1.378
5322.00,7.518792,25.02624,-0.000165,24.021537,-0.0076,1.377
5324.00,7.519581,25.02598,-0.000166,24.022182,-0.0076,1.377
5326.00,7.519728,25.02658,-0.000166,24.021914,-0.0075,1.378
5328.00,7.519423,25.02634,-0.000166,24.022224,-0.0075,1.378
5330.00,7.518968,25.02625,-0.000165,24.020836,-0.0075,1.378
5332.00,7.519537,25.02601,-0.000167,24.021677,-0.0076,1.378
5334.00,7.519922,25.02558,-0.000166,24.022239,-0.0075,1.378
5336.00,7.520156,25.02483,-0.000167,24.021952,-0.0075,1.377
5338.00,7.520322,25.02493,-0.000167,24.021947,-0.0076,1.378
5340.00,7.519734,25.02492,-0.000167,24.021758,-0.0076,1.378
5342.00,7.519320,25.02462,-0.000166,24.021845,-0.0076,1.378
5344.00,7.518346,25.02557,-0.000166,24.021635,-0.0076,1.378
5346.00,7.518860,25.02488,-0.000166,24.021860,-0.0076,1.377
5348.00,7.519287,25.02410,-0.000167,24.021887,-0.0076,1.378
5350.00,7.519161,25.02485,-0.000166,24.021619,-0.0076,1.378
5352.00,7.519012,25.02540,-0.000167,24.022393,-0.0076,1.378
5354.00,7.518838,25.02549,-0.000167,24.022190,-0.0075,1.378
5356.00,7.518029,25.02477,-0.000167,24.021867,-0.0076,1.378
5358.00,7.517751,25.02472,-0.000167,24.022520,-0.0076,1.378
5360.00,7.518075,25.02480,-0.000167,24.021541,-0.0076,1.378
5362.00,7.518689,25.02464,-0.000168,24.022327,-0.0076,1.378
5364.00,7.518580,25.02470,-0.000167,24.021943,-0.0076,1.377
5366.00,7.518441,25.02533,-0.000166,24.021833,-0.0076,1.378
5368.00,7.518627,25.02630,-0.000168,24.021401,-0.0076,1.378
5370.00,7.518664,25.02603,-0.000168,24.021517,-0.0076,1.377
5372.00,7.519371,25.02632,-0.000166,24.021849,-0.0076,1.377
5374.00,7.520741,25.02658,-0.000167,24.020797,-0.0076,1.377
5376.00,7.519976,25.02667,-0.000166,24.021533,-0.0076,1.377
5378.00,7.519495,25.02676,-0.000167,24.021796,-0.0076,1.378
5380.00,7.519478,25.02678,-0.000168,24.021958,-0.0076,1.378
5382.00,7.519025,25.02650,-0.000167,24.021604,-0.0076,1.378
5384.00,7.517630,25.02706,-0.000168,24.022190,-0.0076,1.378
5386.00,7.517409,25.02624,-0.000167,24.022094,-0.0076,1.378
5388.00,7.517369,25.02645,-0.000167,24.021954,-0.0076,1.377
5390.00,7.517453,25.02611,-0.000168,24.022144,-0.0076,1.377
5392.00,7.517080,25.02644,-0.000167,24.021171,-0.0076,1.377
5394.00,7.516731,25.02668,-0.000168,24.021448,-0.0076,1.377
5396.00,7.517304,25.02597,-0.000168,24.021804,-0.0076,1.377
5398.00,7.517686,25.02590,-0.000167,24.021378,-0.0076,1.378
5400.00,7.518221,25.02591,-0.000166,24.021396,-0.0076,1.378
5402.00,7.518772,25.02539,-0.000167,24.021579,-0.0076,1.378
@9,12.0000,24.0
5404.00,7.517880,25.02598,-0.000167,24.021892,-0.0076,1.377
5406.00,7.512911,25.02638,-0.000168,24.021562,-0.0076,1.377
5408.00,7.504029,25.02580,-0.000168,24.021352,-0.0076,1.376
5410.00,7.494422,25.02619,-0.000168,24.021131,-0.0076,1.376
5412.00,7.484412,25.02659,-0.000167,24.021296,-0.0076,1.377
5414.00,7.476311,25.02621,-0.000168,24.021222,-0.0075,1.377
5416.00,7.470216,25.02619,-0.000167,24.022021,-0.0076,1.378
5418.00,7.465133,25.02680,-0.000168,24.022670,-0.0076,1.378
5420.00,7.461487,25.02686,-0.000168,24.021892,-0.0076,1.379
5422.00,7.458021,25.02716,-0.000169,24.022130,-0.0076,1.378
5424.00,7.453936,25.02749,-0.000169,24.021376,-0.0076,1.378
5426.00,7.450789,25.02687,-0.000168,24.021675,-0.0076,1.378
5428.00,7.448252,25.02693,-0.000168,24.021365,-0.0076,1.378
5430.00,7.451443,25.02674,-0.000169,24.021443,-0.0076,1.379
5432.00,7.459576,25.02715,-0.000168,24.021064,-0.0076,1.379
5434.00,7.468481,25.02682,-0.000169,24.021265,-0.0076,1.379
5436.00,7.476070,25.02613,-0.000169,24.021504,-0.0076,1.379
5438.00,7.480802,25.02647,-0.000168,24.021985,-0.0076,1.379
5440.00,7.485130,25.02593,-0.000167,24.021756,-0.0076,1.378
5442.00,7.488844,25.02740,-0.000167,24.021543,-0.0076,1.378
5444.00,7.491143,25.02689,-0.000167,24.021300,-0.0076,1.377
5446.00,7.493227,25.02725,-0.000167,24.021494,-0.0076,1.378
5448.00,7.495266,25.02726,-0.000167,24.022199,-0.0076,1.378
5450.00,7.497570,25.02746,-0.000167,24.021561,-0.0076,1.378
5452.00,7.500291,25.02641,-0.000167,24.021291,-0.0076,1.377
5454.00,7.502622,25.02681,-0.000167,24.022005,-0.0076,1.377
5456.00,7.503867,25.02717,-0.000167,24.022135,-0.0076,1.378
5458.00,7.505152,25.02780,-0.000167,24.021207,-0.0076,1.378
5460.00,7.505555,25.02687,-0.000168,24.020955,-0.0075,1.377
5462.00,7.506160,25.02686,-0.000168,24.021865,-0.0076,1.377
5464.00,7.507379,25.02644,-0.000169,24.021599,-0.0076,1.377
5466.00,7.507803,25.02703,-0.000168,24.021613,-0.0076,1.378
5468.00,7.508455,25.02723,-0.000169,24.021252,-0.0076,1.378
5470.00,7.509048,25.02791,-0.000168,24.021146,-0.0076,1.377
5472.00,7.509499,25.02743,-0.000168,24.021793,-0.0076,1.377
5474.00,7.510416,25.02739,-0.000168,24.021994,-0.0076,1.377
5476.00,7.511258,25.02659,-0.000167,24.021414,-0.0076,1.377
5478.00,7.511518,25.02654,-0.000167,24.021646,-0.0075,1.377
5480.00,7.511880,25.02630,-0.000168,24.021698,-0.0076,1.377
5482.00,7.512969,25.02594,-0.000168,24.021445,-0.0076,1.377
5484.00,7.512832,25.02608,-0.000169,24.021992,-0.0076,1.377
5486.00,7.513285,25.02572,-0.000168,24.022063,-0.0076,1.377
5488.00,7.514663,25.02528,-0.000167,24.021793,-0.0075,1.376
5490.00,7.515169,25.02604,-0.000166,24.021474,-0.0075,1.377
5492.00,7.514927,25.02636,-0.000168,24.022193,-0.0076,1.377
5494.00,7.514178,25.02705,-0.000168,24.021722,-0.0075,1.377
5496.00,7.514178,25.02694,-0.000168,24.022197,-0.0076,1.377
5498.00,7.514574,25.02702,-0.000167,24.022065,-0.0076,1.378
5500.00,7.515237,25.02793,-0.000168,24.022201,-0.0075,1.377
5502.00,7.515323,25.02777,-0.000167,24.021811,-0.0076,1.377
5504.00,7.515161,25.02802,-0.000167,24.022434,-0.0076,1.377
5506.00,7.515392,25.02788,-0.000167,24.022021,-0.0076,1.377
5508.00,7.515547,25.02769,-0.000168,24.021718,-0.0076,1.377
5510.00,7.515503,25.02814,-0.000167,24.021891,-0.0075,1.377
5512.00,7.516524,25.02854,-0.000166,24.021693,-0.0076,1.377
5514.00,7.516076,25.02892,-0.000167,24.021952,-0.0076,1.378
5516.00,7.515132,25.02792,-0.000168,24.021688,-0.0076,1.378
5518.00,7.515173,25.02725,-0.000168,24.021669,-0.0076,1.377
5520.00,7.515454,25.02755,-0.000167,24.021747,-0.0076,1.378
5522.00,7.515756,25.02755,-0.000166,24.021791,-0.0076,1.377
5524.00,7.516183,25.02791,-0.000166,24.021936,-0.0076,1.377
5526.00,7.515878,25.02740,-0.000167,24.021912,-0.0076,1.377
5528.00,7.515054,25.02804,-0.000167,24.022025,-0.0075,1.377
5530.00,7.516300,25.02768,-0.000166,24.021789,-0.0075,1.377
5532.00,7.516820,25.02789,-0.000167,24.021546,-0.0075,1.377
5534.00,7.516488,25.02710,-0.000168,24.022095,-0.0075,1.377
5536.00,7.516006,25.02729,-0.000169,24.021568,-0.0076,1.378
5538.00,7.516947,25.02632,-0.000168,24.021640,-0.0076,1.377
5540.00,7.517229,25.02585,-0.000167,24.022262,-0.0076,1.377
5542.00,7.517520,25.02645,-0.000167,24.021374,-0.0076,1.377
5544.00,7.517684,25.02649,-0.000166,24.021510,-0.0076,1.376
5546.00,7.517893,25.02621,-0.000167,24.021622,-0.0076,1.377
5548.00,7.518219,25.02646,-0.000166,24.021562,-0.0076,1.377
5550.00,7.518359,25.02691,-0.000167,24.021780,-0.0076,1.377
5552.00,7.518638,25.02674,-0.000166,24.021711,-0.0075,1.377
5554.00,7.518862,25.02679,-0.000168,24.021606,-0.0076,1.377
5556.00,7.518565,25.02803,-0.000167,24.021510,-0.0076,1.378
5558.00,7.518136,25.02799,-0.000167,24.021122,-0.0075,1.378
5560.00,7.518499,25.02802,-0.000168,24.021731,-0.0076,1.377
5562.00,7.518791,25.02821,-0.000167,24.021564,-0.0076,1.377
5564.00,7.518830,25.02745,-0.000167,24.021809,-0.0076,1.377
5566.00,7.519107,25.02770,-0.000166,24.022193,-0.0076,1.376
5568.00,7.518963,25.02734,-0.000166,24.021644,-0.0075,1.377
5570.00,7.517895,25.02750,-0.000168,24.022268,-0.0075,1.377
5572.00,7.517970,25.02820,-0.000167,24.021949,-0.0076,1.377
5574.00,7.518738,25.02863,-0.000167,24.021151,-0.0076,1.377
5576.00,7.518272,25.02814,-0.000166,24.022054,-0.0076,1.377
5578.00,7.518457,25.02829,-0.000167,24.021773,-0.0076,1.377
5580.00,7.518728,25.02865,-0.000168,24.021916,-0.0076,1.377
5582.00,7.518336,25.02866,-0.000168,24.021776,-0.0076,1.377
5584.00,7.518226,25.02816,-0.000168,24.021804,-0.0076,1.377
5586.00,7.518485,25.02764,-0.000167,24.021800,-0.0075,1.377
5588.00,7.518573,25.02796,-0.000168,24.021457,-0.0076,1.377
5590.00,7.518715,25.02885,-0.000167,24.021740,-0.0076,1.377
5592.00,7.518715,25.02872,-0.000166,24.021831,-0.0076,1.377
5594.00,7.519616,25.02877,-0.000167,24.021396,-0.0076,1.378
5596.00,7.519363,25.02762,-0.000167,24.021798,-0.0076,1.377
5598.00,7.519282,25.02794,-0.000167,24.022065,-0.0076,1.377
5600.00,7.519892,25.02774,-0.000167,24.021791,-0.0076,1.377
5602.00,7.519908,25.02812,-0.000167,24.021925,-0.0076,1.377
5604.00,7.520179,25.02758,-0.000168,24.021711,-0.0076,1.377
5606.00,7.520921,25.02812,-0.000168,24.021838,-0.0075,1.377
5608.00,7.520197,25.02833,-0.000167,24.021892,-0.0075,1.377
5610.00,7.520138,25.02737,-0.000167,24.021601,-0.0076,1.376
5612.00,7.519663,25.02765,-0.000166,24.022155,-0.0076,1.376
5614.00,7.520100,25.02841,-0.000165,24.022181,-0.0076,1.377
5616.00,7.520030,25.02747,-0.000166,24.021223,-0.0075,1.377
5618.00,7.520089,25.02675,-0.000168,24.021463,-0.0075,1.377
5620.00,7.518778,25.02745,-0.000167,24.021947,-0.0076,1.377
5622.00,7.517296,25.02780,-0.000167,24.021805,-0.0076,1.377
5624.00,7.518147,25.02793,-0.000166,24.021891,-0.0076,1.377
5626.00,7.519032,25.02789,-0.000167,24.022030,-0.0076,1.377
5628.00,7.519589,25.02780,-0.000168,24.021760,-0.0076,1.377
5630.00,7.518342,25.02801,-0.000167,24.021283,-0.0076,1.377
5632.00,7.517991,25.02749,-0.000168,24.021892,-0.0076,1.376
5634.00,7.518025,25.02703,-0.000167,24.021533,-0.0076,1.377
5636.00,7.518573,25.02733,-0.000166,24.021813,-0.0076,1.377
5638.00,7.519060,25.02731,-0.000166,24.022558,-0.0075,1.377
5640.00,7.518991,25.02721,-0.000165,24.021579,-0.0075,1.376
5642.00,7.519303,25.02777,-0.000166,24.021544,-0.0076,1.376
5644.00,7.519267,25.02698,-0.000167,24.022161,-0.0076,1.376
5646.00,7.518390,25.02683,-0.000166,24.021901,-0.0076,1.377
5648.00,7.518396,25.02732,-0.000168,24.022063,-0.0076,1.377
5650.00,7.518836,25.02652,-0.000167,24.022610,-0.0076,1.377
5652.00,7.519240,25.02655,-0.000168,24.021350,-0.0076,1.376
5654.00,7.518658,25.02621,-0.000167,24.021881,-0.0075,1.377
5656.00,7.519277,25.02690,-0.000166,24.021686,-0.0076,1.376
5658.00,7.519822,25.02705,-0.000167,24.021175,-0.0076,1.377
5660.00,7.519604,25.02664,-0.000166,24.021189,-0.0076,1.377
5662.00,7.519030,25.02617,-0.000167,24.021111,-0.0076,1.377
5664.00,7.518561,25.02591,-0.000168,24.021717,-0.0076,1.377
5666.00,7.518602,25.02728,-0.000168,24.021938,-0.0076,1.377
5668.00,7.518926,25.02738,-0.000168,24.022050,-0.0076,1.376
5670.00,7.519296,25.02712,-0.000167,24.021515,-0.0075,1.376
5672.00,7.519542,25.02610,-0.000166,24.021245,-0.0076,1.376
5674.00,7.519779,25.02611,-0.000166,24.022083,-0.0075,1.376
5676.00,7.518928,25.02601,-0.000167,24.021914,-0.0076,1.376
5678.00,7.519398,25.02642,-0.000166,24.021992,-0.0075,1.376
5680.00,7.519958,25.02632,-0.000167,24.021320,-0.0076,1.377
5682.00,7.520193,25.02636,-0.000167,24.021729,-0.0075,1.376
5684.00,7.519607,25.02613,-0.000166,24.022398,-0.0076,1.376
5686.00,7.518434,25.02593,-0.000166,24.021863,-0.0076,1.376
5688.00,7.518076,25.02685,-0.000167,24.021898,-0.0075,1.377
5690.00,7.518551,25.02723,-0.000167,24.022085,-0.0075,1.377
5692.00,7.518705,25.02709,-0.000166,24.021807,-0.0076,1.376
5694.00,7.519079,25.02721,-0.000167,24.021724,-0.0075,1.376
5696.00,7.518647,25.02625,-0.000167,24.021631,-0.0075,1.377
5698.00,7.518862,25.02665,-0.000168,24.021923,-0.0076,1.377
5700.00,7.518025,25.02713,-0.000168,24.021682,-0.0076,1.376
5702.00,7.518061,25.02688,-0.000167,24.021370,-0.0076,1.376
5704.00,7.517690,25.02709,-0.000166,24.020904,-0.0076,1.376
5706.00,7.517933,25.02690,-0.000167,24.021644,-0.0076,1.376
5708.00,7.518531,25.02731,-0.000167,24.021782,-0.0076,1.376
5710.00,7.518535,25.02805,-0.000167,24.022188,-0.0076,1.376
5712.00,7.518416,25.02760,-0.000167,24.021918,-0.0075,1.377
5714.00,7.518039,25.02707,-0.000167,24.021617,-0.0076,1.376
5716.00,7.517935,25.02672,-0.000168,24.021247,-0.0076,1.376
5718.00,7.517662,25.02672,-0.000168,24.021858,-0.0076,1.376
5720.00,7.518685,25.02719,-0.000167,24.022311,-0.0076,1.376
5722.00,7.519303,25.02768,-0.000167,24.021961,-0.0076,1.377
5724.00,7.519277,25.02743,-0.000166,24.021811,-0.0076,1.377
5726.00,7.519551,25.02745,-0.000166,24.022601,-0.0076,1.376
5728.00,7.519292,25.02784,-0.000165,24.021287,-0.0075,1.376
5730.00,7.519469,25.02831,-0.000166,24.021403,-0.0075,1.376
5732.00,7.519625,25.02869,-0.000167,24.022202,-0.0075,1.376
5734.00,7.518325,25.02772,-0.000166,24.022077,-0.0076,1.377
5736.00,7.518517,25.02789,-0.000167,24.022191,-0.0076,1.376
5738.00,7.519179,25.02811,-0.000167,24.022666,-0.0076,1.376
5740.00,7.519228,25.02673,-0.000167,24.022280,-0.0075,1.376
5742.00,7.518371,25.02775,-0.000168,24.021697,-0.0076,1.377
5744.00,7.518007,25.02843,-0.000167,24.021098,-0.0075,1.376
5746.00,7.517883,25.02840,-0.000166,24.021314,-0.0075,1.376
5748.00,7.518221,25.02870,-0.000166,24.021660,-0.0076,1.377
5750.00,7.518462,25.02875,-0.000166,24.021836,-0.0076,1.376
5752.00,7.519013,25.02887,-0.000167,24.022164,-0.0076,1.376
5754.00,7.519215,25.02879,-0.000166,24.021858,-0.0076,1.376
5756.00,7.518331,25.02824,-0.000167,24.022041,-0.0076,1.376
5758.00,7.517679,25.02842,-0.000168,24.022434,-0.0076,1.377
5760.00,7.518223,25.02798,-0.000167,24.022037,-0.0076,1.377
5762.00,7.518861,25.02731,-0.000166,24.021285,-0.0076,1.376
5764.00,7.519017,25.02667,-0.000166,24.021785,-0.0076,1.376
5766.00,7.518519,25.02665,-0.000167,24.022121,-0.0076,1.376
5768.00,7.518249,25.02721,-0.000166,24.021107,-0.0076,1.376
5770.00,7.518753,25.02720,-0.000166,24.021089,-0.0076,1.376
5772.00,7.518845,25.02765,-0.000168,24.021466,-0.0076,1.376
5774.00,7.518404,25.02755,-0.000167,24.021784,-0.0076,1.376
5776.00,7.519105,25.02685,-0.000167,24.020990,-0.0076,1.376
5778.00,7.518902,25.02671,-0.000168,24.021758,-0.0076,1.377
5780.00,7.518965,25.02552,-0.000167,24.021446,-0.0076,1.376
5782.00,7.518986,25.02571,-0.000168,24.022048,-0.0076,1.376
5784.00,7.519056,25.02659,-0.000167,24.022255,-0.0076,1.376
5786.00,7.518564,25.02638,-0.000167,24.021524,-0.0076,1.376
5788.00,7.517538,25.02640,-0.000166,24.021457,-0.0076,1.375
5790.00,7.517691,25.02576,-0.000167,24.021490,-0.0076,1.375
5792.00,7.517973,25.02544,-0.000168,24.022195,-0.0076,1.376
5794.00,7.518005,25.02583,-0.000167,24.021702,-0.0076,1.376
5796.00,7.518478,25.02660,-0.000167,24.021617,-0.0076,1.376
5798.00,7.518630,25.02664,-0.000167,24.021689,-0.0075,1.376
5800.00,7.518588,25.02736,-0.000167,24.021765,-0.0076,1.376
5802.00,7.517818,25.02688,-0.000167,24.021891,-0.0076,1.375
5804.00,7.518903,25.02668,-0.000166,24.021434,-0.0075,1.375
5806.00,7.519385,25.02634,-0.000166,24.021354,-0.0075,1.376
5808.00,7.519322,25.02662,-0.000167,24.022210,-0.0075,1.376
5810.00,7.519308,25.02600,-0.000167,24.021894,-0.0076,1.376
5812.00,7.519659,25.02584,-0.000167,24.021633,-0.0075,1.376
5814.00,7.519802,25.02622,-0.000166,24.021216,-0.0075,1.376
5816.00,7.518909,25.02753,-0.000167,24.021669,-0.0075,1.375
5818.00,7.518539,25.02631,-0.000166,24.021591,-0.0075,1.375
5820.00,7.518843,25.02693,-0.000167,24.022181,-0.0076,1.376
5822.00,7.518902,25.02686,-0.000168,24.022201,-0.0076,1.376
5824.00,7.519552,25.02689,-0.000167,24.021693,-0.0076,1.376
5826.00,7.519338,25.02739,-0.000167,24.021434,-0.0075,1.375
5828.00,7.519851,25.02759,-0.000167,24.021494,-0.0075,1.376
5830.00,7.519029,25.02774,-0.000167,24.022318,-0.0076,1.376
5832.00,7.519214,25.02790,-0.000167,24.021457,-0.0075,1.376
5834.00,7.519170,25.02757,-0.000168,24.021921,-0.0076,1.376
5836.00,7.518401,25.02777,-0.000167,24.022547,-0.0076,1.376
5838.00,7.519364,25.02691,-0.000167,24.022324,-0.0076,1.376
5840.00,7.520334,25.02677,-0.000167,24.021388,-0.0076,1.375
5842.00,7.519559,25.02712,-0.000167,24.022170,-0.0075,1.375
5844.00,7.519495,25.02732,-0.000167,24.021921,-0.0075,1.376
5846.00,7.518858,25.02732,-0.000167,24.022041,-0.0076,1.376
5848.00,7.519168,25.02710,-0.000168,24.021959,-0.0076,1.376
5850.00,7.518857,25.02697,-0.000169,24.021820,-0.0076,1.376
5852.00,7.519717,25.02706,-0.000168,24.021300,-0.0076,1.376
5854.00,7.519244,25.02786,-0.000168,24.021633,-0.0076,1.376
5856.00,7.519454,25.02835,-0.000168,24.021606,-0.0075,1.375
5858.00,7.519702,25.02765,-0.000168,24.021573,-0.0076,1.376
5860.00,7.519376,25.02748,-0.000168,24.021816,-0.0076,1.376
5862.00,7.519620,25.02724,-0.000167,24.021566,-0.0075,1.376
5864.00,7.518808,25.02716,-0.000167,24.021880,-0.0076,1.376
5866.00,7.519605,25.02688,-0.000167,24.021561,-0.0076,1.375
5868.00,7.519968,25.02642,-0.000168,24.020774,-0.0076,1.375
5870.00,7.519332,25.02647,-0.000166,24.021874,-0.0076,1.376
5872.00,7.519392,25.02614,-0.000167,24.022315,-0.0075,1.376
5874.00,7.519251,25.02604,-0.000168,24.022186,-0.0076,1.376
5876.00,7.518521,25.02633,-0.000167,24.022104,-0.0075,1.376
5878.00,7.518820,25.02656,-0.000167,24.021675,-0.0076,1.376
5880.00,7.519151,25.02709,-0.000169,24.021744,-0.0076,1.376
5882.00,7.519260,25.02669,-0.000168,24.021481,-0.0076,1.375
5884.00,7.519094,25.02697,-0.000166,24.021572,-0.0076,1.376
5886.00,7.519262,25.02719,-0.000168,24.021075,-0.0076,1.376
5888.00,7.519780,25.02735,-0.000169,24.021314,-0.0076,1.376
5890.00,7.520154,25.02642,-0.000169,24.022086,-0.0076,1.376
5892.00,7.519805,25.02666,-0.000166,24.021722,-0.0076,1.375
5894.00,7.518944,25.02640,-0.000167,24.021138,-0.0076,1.375
5896.00,7.519941,25.02631,-0.000167,24.021312,-0.0076,1.375
5898.00,7.519491,25.02620,-0.000167,24.021662,-0.0076,1.375
5900.00,7.518567,25.02663,-0.000167,24.021552,-0.0076,1.375
5902.00,7.519344,25.02657,-0.000167,24.021918,-0.0076,1.375
5904.00,7.519432,25.02638,-0.000167,24.021619,-0.0076,1.376
5906.00,7.518797,25.02602,-0.000167,24.021695,-0.0076,1.375
5908.00,7.518899,25.02615,-0.000168,24.022019,-0.0076,1.375
5910.00,7.519265,25.02610,-0.000167,24.021477,-0.0076,1.375
5912.00,7.519483,25.02613,-0.000168,24.021649,-0.0076,1.376
5914.00,7.519449,25.02605,-0.000167,24.022012,-0.0076,1.375
5916.00,7.519192,25.02667,-0.000168,24.021445,-0.0076,1.375
5918.00,7.519537,25.02660,-0.000168,24.021646,-0.0076,1.375
5920.00,7.519819,25.02682,-0.000167,24.020973,-0.0076,1.375
5922.00,7.520051,25.02688,-0.000168,24.021541,-0.0076,1.375
5924.00,7.519257,25.02728,-0.000167,24.021243,-0.0076,1.375
5926.00,7.519012,25.02691,-0.000169,24.021635,-0.0076,1.375
5928.00,7.519574,25.02681,-0.000168,24.021439,-0.0076,1.375
5930.00,7.520167,25.02652,-0.000167,24.021314,-0.0076,1.374
5932.00,7.520280,25.02629,-0.000167,24.021903,-0.0076,1.375
5934.00,7.519375,25.02672,-0.000167,24.021644,-0.0076,1.375
5936.00,7.518860,25.02677,-0.000169,24.021167,-0.0076,1.375
5938.00,7.518740,25.02683,-0.000168,24.021466,-0.0076,1.375
5940.00,7.518872,25.02610,-0.000167,24.021561,-0.0076,1.375
5942.00,7.518859,25.02624,-0.000168,24.021940,-0.0076,1.375
5944.00,7.519118,25.02587,-0.000168,24.021537,-0.0076,1.376
5946.00,7.518965,25.02561,-0.000168,24.021648,-0.0076,1.375
5948.00,7.518424,25.02677,-0.000167,24.021624,-0.0076,1.375
5950.00,7.518412,25.02721,-0.000168,24.021495,-0.0076,1.375
5952.00,7.519121,25.02715,-0.000167,24.021586,-0.0076,1.375
5954.00,7.518945,25.02674,-0.000167,24.021586,-0.0076,1.375
5956.00,7.519112,25.02754,-0.000167,24.021463,-0.0076,1.376
5958.00,7.519404,25.02780,-0.000168,24.021626,-0.0076,1.375
5960.00,7.519905,25.02682,-0.000167,24.021838,-0.0076,1.375
5962.00,7.520320,25.02655,-0.000168,24.021568,-0.0076,1.375
5964.00,7.520212,25.02677,-0.000168,24.022191,-0.0076,1.375
5966.00,7.520329,25.02601,-0.000167,24.021802,-0.0076,1.374
5968.00,7.519943,25.02570,-0.000167,24.021477,-0.0076,1.375
5970.00,7.520000,25.02618,-0.000167,24.021519,-0.0076,1.375
5972.00,7.520027,25.02695,-0.000168,24.020660,-0.0075,1.375
5974.00,7.519979,25.02702,-0.000167,24.021979,-0.0076,1.376
5976.00,7.519606,25.02699,-0.000168,24.022025,-0.0076,1.375
5978.00,7.519068,25.02744,-0.000168,24.021662,-0.0076,1.375
5980.00,7.519521,25.02723,-0.000168,24.022318,-0.0076,1.375
5982.00,7.519673,25.02681,-0.000168,24.022181,-0.0076,1.375
5984.00,7.519648,25.02661,-0.000168,24.021814,-0.0076,1.375
5986.00,7.519271,25.02619,-0.000168,24.021552,-0.0076,1.375
5988.00,7.518778,25.02603,-0.000168,24.021693,-0.0076,1.375
5990.00,7.519381,25.02563,-0.000167,24.022104,-0.0076,1.375
5992.00,7.519614,25.02584,-0.000168,24.021410,-0.0076,1.375
5994.00,7.519464,25.02674,-0.000168,24.021785,-0.0076,1.376
5996.00,7.519632,25.02736,-0.000167,24.021809,-0.0076,1.375
5998.00,7.518788,25.02746,-0.000167,24.021660,-0.0076,1.374
6000.00,7.518804,25.02698,-0.000168,24.021626,-0.0076,1.375
6002.00,7.518871,25.02644,-0.000168,24.021223,-0.0076,1.375
@10,12.0000,24.0
6004.00,7.519578,25.02688,-0.000168,24.021764,-0.0076,1.375
6006.00,7.514906,25.02706,-0.000168,24.021954,-0.0076,1.374
6008.00,7.505572,25.02703,-0.000167,24.020957,-0.0076,1.374
6010.00,7.496055,25.02756,-0.000166,24.021916,-0.0075,1.374
6012.00,7.486780,25.02681,-0.000166,24.021524,-0.0076,1.374
6014.00,7.479439,25.02742,-0.000167,24.021785,-0.0076,1.374
6016.00,7.473887,25.02787,-0.000167,24.021260,-0.0076,1.375
6018.00,7.469647,25.02739,-0.000168,24.021430,-0.0076,1.375
6020.00,7.466749,25.02650,-0.000169,24.021889,-0.0076,1.376
6022.00,7.464050,25.02677,-0.000169,24.022124,-0.0076,1.376
6024.00,7.461428,25.02671,-0.000170,24.022144,-0.0075,1.376
6026.00,7.459316,25.02637,-0.000169,24.021856,-0.0076,1.375
6028.00,7.457984,25.02652,-0.000168,24.022268,-0.0076,1.376
6030.00,7.461687,25.02670,-0.000169,24.021747,-0.0076,1.377
6032.00,7.469691,25.02654,-0.000170,24.021514,-0.0076,1.377
6034.00,7.477559,25.02616,-0.000170,24.022215,-0.0076,1.377
6036.00,7.484662,25.02654,-0.000170,24.021892,-0.0075,1.376
6038.00,7.490418,25.02582,-0.000169,24.021813,-0.0075,1.376
6040.00,7.493812,25.02613,-0.000169,24.021457,-0.0076,1.376
6042.00,7.497085,25.02622,-0.000169,24.020816,-0.0076,1.375
6044.00,7.499513,25.02577,-0.000167,24.021800,-0.0076,1.375
6046.00,7.500569,25.02611,-0.000167,24.021998,-0.0076,1.375
6048.00,7.502239,25.02649,-0.000167,24.021330,-0.0075,1.375
6050.00,7.503699,25.02611,-0.000168,24.022527,-0.0076,1.375
6052.00,7.505275,25.02611,-0.000166,24.022133,-0.0076,1.375
6054.00,7.507041,25.02621,-0.000168,24.022099,-0.0076,1.375
6056.00,7.508120,25.02614,-0.000168,24.021615,-0.0076,1.375
6058.00,7.508883,25.02656,-0.000167,24.021834,-0.0076,1.375
6060.00,7.510349,25.02656,-0.000167,24.021923,-0.0076,1.375
6062.00,7.510212,25.02648,-0.000168,24.021630,-0.0076,1.375
6064.00,7.510892,25.02638,-0.000167,24.021345,-0.0076,1.375
6066.00,7.510976,25.02596,-0.000168,24.021281,-0.0076,1.375
6068.00,7.511900,25.02565,-0.000168,24.021062,-0.0076,1.375
6070.00,7.513106,25.02594,-0.000167,24.021628,-0.0076,1.375
6072.00,7.512986,25.02665,-0.000169,24.020883,-0.0076,1.375
6074.00,7.511676,25.02672,-0.000168,24.020964,-0.0076,1.375
6076.00,7.511686,25.02669,-0.000168,24.021216,-0.0076,1.375
6078.00,7.512972,25.02656,-0.000168,24.021138,-0.0076,1.374
6080.00,7.513812,25.02703,-0.000168,24.021611,-0.0076,1.375
6082.00,7.513818,25.02699,-0.000169,24.021749,-0.0076,1.375
6084.00,7.514402,25.02728,-0.000168,24.021602,-0.0076,1.375
6086.00,7.514575,25.02712,-0.000167,24.021680,-0.0076,1.375
6088.00,7.514360,25.02773,-0.000168,24.021695,-0.0076,1.375
6090.00,7.515859,25.02755,-0.000168,24.021767,-0.0076,1.375
6092.00,7.516507,25.02716,-0.000167,24.022143,-0.0076,1.375
6094.00,7.515841,25.02679,-0.000169,24.022162,-0.0076,1.375
6096.00,7.516635,25.02685,-0.000167,24.021399,-0.0076,1.375
6098.00,7.517366,25.02668,-0.000167,24.021862,-0.0076,1.374
6100.00,7.517000,25.02660,-0.000166,24.021992,-0.0075,1.374
6102.00,7.517232,25.02744,-0.000167,24.021196,-0.0075,1.374
6104.00,7.517395,25.02771,-0.000167,24.021581,-0.0076,1.374
6106.00,7.516562,25.02726,-0.000167,24.021359,-0.0076,1.375
6108.00,7.515981,25.02746,-0.000168,24.021945,-0.0076,1.374
6110.00,7.515724,25.02707,-0.000168,24.021570,-0.0076,1.375
6112.00,7.516145,25.02695,-0.000168,24.022021,-0.0076,1.375
6114.00,7.516796,25.02614,-0.000168,24.021842,-0.0076,1.374
6116.00,7.517109,25.02689,-0.000167,24.021852,-0.0075,1.374
6118.00,7.517469,25.02735,-0.000167,24.021843,-0.0076,1.374
6120.00,7.517445,25.02702,-0.000166,24.021639,-0.0076,1.374
6122.00,7.517270,25.02741,-0.000168,24.022023,-0.0075,1.374
6124.00,7.517388,25.02740,-0.000168,24.021753,-0.0076,1.375
6126.00,7.517092,25.02716,-0.000166,24.020946,-0.0076,1.374
6128.00,7.516854,25.02696,-0.000165,24.021281,-0.0076,1.374
6130.00,7.516942,25.02712,-0.000166,24.022329,-0.0076,1.375
6132.00,7.516953,25.02672,-0.000168,24.021532,-0.0075,1.375
6134.00,7.517957,25.02722,-0.000169,24.021533,-0.0075,1.375
6136.00,7.519141,25.02738,-0.000168,24.022016,-0.0076,1.374
6138.00,7.519484,25.02850,-0.000167,24.021448,-0.0076,1.374
6140.00,7.519568,25.02857,-0.000168,24.021265,-0.0076,1.375
6142.00,7.519476,25.02814,-0.000167,24.021552,-0.0076,1.376
6144.00,7.519708,25.02824,-0.000169,24.020926,-0.0076,1.375
6146.00,7.519600,25.02786,-0.000170,24.021588,-0.0076,1.375
6148.00,7.519683,25.02824,-0.000169,24.021553,-0.0076,1.374
6150.00,7.519357,25.02791,-0.000169,24.021537,-0.0076,1.374
6152.00,7.519671,25.02770,-0.000168,24.021775,-0.0076,1.375
6154.00,7.519814,25.02762,-0.000168,24.021058,-0.0076,1.374
6156.00,7.519746,25.02833,-0.000168,24.021595,-0.0076,1.374
6158.00,7.520425,25.02849,-0.000167,24.021713,-0.0076,1.374
6160.00,7.520784,25.02838,-0.000167,24.020698,-0.0076,1.375
6162.00,7.520419,25.02828,-0.000167,24.021477,-0.0076,1.374
6164.00,7.520387,25.02786,-0.000167,24.021419,-0.0076,1.374
6166.00,7.521023,25.02761,-0.000167,24.021019,-0.0076,1.375
6168.00,7.520537,25.02777,-0.000167,24.021677,-0.0075,1.375
6170.00,7.520425,25.02795,-0.000169,24.021706,-0.0076,1.375
6172.00,7.520425,25.02827,-0.000169,24.021920,-0.0076,1.375
6174.00,7.519857,25.02782,-0.000168,24.021599,-0.0076,1.375
6176.00,7.519164,25.02834,-0.000166,24.021871,-0.0076,1.374
6178.00,7.519991,25.02782,-0.000166,24.021829,-0.0076,1.375
6180.00,7.520812,25.02822,-0.000168,24.021180,-0.0076,1.375
6182.00,7.520576,25.02859,-0.000167,24.021528,-0.0076,1.375
6184.00,7.520684,25.02737,-0.000167,24.022358,-0.0076,1.374
6186.00,7.520250,25.02774,-0.000168,24.021887,-0.0076,1.374
6188.00,7.519576,25.02762,-0.000167,24.021657,-0.0076,1.374
6190.00,7.519916,25.02728,-0.000167,24.021448,-0.0076,1.375
6192.00,7.520162,25.02796,-0.000169,24.021441,-0.0076,1.375
6194.00,7.521075,25.02810,-0.000168,24.021590,-0.0076,1.375
6196.00,7.521144,25.02810,-0.000167,24.021869,-0.0076,1.374
6198.00,7.521035,25.02854,-0.000167,24.022516,-0.0075,1.375
6200.00,7.520469,25.02745,-0.000166,24.021555,-0.0075,1.375
6202.00,7.520148,25.02790,-0.000168,24.021436,-0.0075,1.375
6204.00,7.520191,25.02727,-0.000167,24.021813,-0.0076,1.374
6206.00,7.520261,25.02766,-0.000167,24.021310,-0.0076,1.374
6208.00,7.520483,25.02696,-0.000167,24.021769,-0.0076,1.375
6210.00,7.520999,25.02743,-0.000167,24.021354,-0.0076,1.374
6212.00,7.520044,25.02728,-0.000168,24.021775,-0.0076,1.374
6214.00,7.519889,25.02666,-0.000167,24.021836,-0.0076,1.374
6216.00,7.519787,25.02678,-0.000168,24.021506,-0.0076,1.375
6218.00,7.520089,25.02712,-0.000167,24.022032,-0.0076,1.374
6220.00,7.519550,25.02687,-0.000168,24.021668,-0.0076,1.374
6222.00,7.519943,25.02670,-0.000167,24.022210,-0.0075,1.374
6224.00,7.519924,25.02741,-0.000166,24.021713,-0.0076,1.374
6226.00,7.519627,25.02755,-0.000167,24.022046,-0.0076,1.374
6228.00,7.519120,25.02694,-0.000166,24.021247,-0.0076,1.374
6230.00,7.518851,25.02647,-0.000167,24.021894,-0.0076,1.374
6232.00,7.519276,25.02711,-0.000166,24.022114,-0.0076,1.375
6234.00,7.519317,25.02693,-0.000165,24.021698,-0.0076,1.374
6236.00,7.519626,25.02691,-0.000168,24.021932,-0.0076,1.375
6238.00,7.519800,25.02716,-0.000168,24.021736,-0.0076,1.374
6240.00,7.520216,25.02783,-0.000168,24.021595,-0.0076,1.374
6242.00,7.521215,25.02783,-0.000168,24.021640,-0.0076,1.374
6244.00,7.520216,25.02768,-0.000167,24.022327,-0.0076,1.374
6246.00,7.519660,25.02693,-0.000167,24.021688,-0.0076,1.374
6248.00,7.520018,25.02697,-0.000167,24.021838,-0.0076,1.374
6250.00,7.520054,25.02759,-0.000167,24.022034,-0.0076,1.373
6252.00,7.519638,25.02741,-0.000167,24.021481,-0.0076,1.374
6254.00,7.519876,25.02775,-0.000165,24.022327,-0.0076,1.374
6256.00,7.520040,25.02764,-0.000167,24.021396,-0.0076,1.374
6258.00,7.519955,25.02790,-0.000168,24.021668,-0.0076,1.374
6260.00,7.520555,25.02751,-0.000167,24.021992,-0.0076,1.374
6262.00,7.520970,25.02691,-0.000166,24.022133,-0.0075,1.374
6264.00,7.520980,25.02733,-0.000168,24.021794,-0.0076,1.374
6266.00,7.521009,25.02696,-0.000166,24.022297,-0.0076,1.374
6268.00,7.520926,25.02663,-0.000167,24.021541,-0.0076,1.374
6270.00,7.520483,25.02717,-0.000167,24.021187,-0.0076,1.374
6272.00,7.520415,25.02728,-0.000166,24.021359,-0.0076,1.374
6274.00,7.520101,25.02579,-0.000166,24.021573,-0.0076,1.374
6276.00,7.520966,25.02583,-0.000167,24.022246,-0.0075,1.374
6278.00,7.520798,25.02654,-0.000168,24.021921,-0.0075,1.374
6280.00,7.520543,25.02669,-0.000168,24.021405,-0.0076,1.373
6282.00,7.520799,25.02663,-0.000167,24.022211,-0.0075,1.374
6284.00,7.520266,25.02628,-0.000168,24.021657,-0.0076,1.374
6286.00,7.519874,25.02720,-0.000167,24.022306,-0.0076,1.374
6288.00,7.519402,25.02731,-0.000167,24.022177,-0.0076,1.374
6290.00,7.519248,25.02721,-0.000168,24.021557,-0.0076,1.374
6292.00,7.518998,25.02735,-0.000169,24.021570,-0.0076,1.374
6294.00,7.519784,25.02591,-0.000167,24.021626,-0.0076,1.373
6296.00,7.520819,25.02533,-0.000167,24.022315,-0.0075,1.374
6298.00,7.520484,25.02666,-0.000167,24.021606,-0.0076,1.374
6300.00,7.520453,25.02669,-0.000169,24.021664,-0.0076,1.374
6302.00,7.520199,25.02700,-0.000168,24.021035,-0.0076,1.374
6304.00,7.520383,25.02749,-0.000167,24.022135,-0.0075,1.373
6306.00,7.520159,25.02703,-0.000167,24.021881,-0.0076,1.373
6308.00,7.520316,25.02693,-0.000168,24.021407,-0.0076,1.374
6310.00,7.521033,25.02672,-0.000167,24.021682,-0.0076,1.373
6312.00,7.520755,25.02651,-0.000168,24.022123,-0.0075,1.374
6314.00,7.520298,25.02666,-0.000169,24.022021,-0.0076,1.374
6316.00,7.520629,25.02748,-0.000168,24.021668,-0.0076,1.374
6318.00,7.520559,25.02735,-0.000167,24.021762,-0.0076,1.374
6320.00,7.520382,25.02651,-0.000166,24.021892,-0.0076,1.374
6322.00,7.520705,25.02655,-0.000166,24.021927,-0.0076,1.374
6324.00,7.520710,25.02616,-0.000167,24.022095,-0.0076,1.373
6326.00,7.520066,25.02665,-0.000167,24.021831,-0.0076,1.374
6328.00,7.520157,25.02655,-0.000167,24.021901,-0.0076,1.373
6330.00,7.519756,25.02632,-0.000166,24.022023,-0.0075,1.374
6332.00,7.519140,25.02657,-0.000168,24.021653,-0.0075,1.374
6334.00,7.518999,25.02677,-0.000166,24.021932,-0.0076,1.374
6336.00,7.519160,25.02752,-0.000167,24.021891,-0.0076,1.373
6338.00,7.519385,25.02771,-0.000168,24.021381,-0.0076,1.374
6340.00,7.519486,25.02692,-0.000168,24.022391,-0.0076,1.374
6342.00,7.518990,25.02716,-0.000168,24.022360,-0.0076,1.374
6344.00,7.520029,25.02633,-0.000166,24.022186,-0.0076,1.373
6346.00,7.520354,25.02786,-0.000166,24.021813,-0.0076,1.374
6348.00,7.519868,25.02739,-0.000167,24.021309,-0.0076,1.373
6350.00,7.520193,25.02731,-0.000167,24.022066,-0.0076,1.373
6352.00,7.520244,25.02697,-0.000168,24.021575,-0.0076,1.373
6354.00,7.520165,25.02809,-0.000168,24.021831,-0.0076,1.374
6356.00,7.519864,25.02824,-0.000167,24.021570,-0.0076,1.373
6358.00,7.520146,25.02821,-0.000168,24.021372,-0.0076,1.373
6360.00,7.520267,25.02708,-0.000166,24.022001,-0.0076,1.373
6362.00,7.520313,25.02686,-0.000166,24.022311,-0.0075,1.373
6364.00,7.520451,25.02723,-0.000168,24.022045,-0.0076,1.374
6366.00,7.520482,25.02713,-0.000167,24.022298,-0.0075,1.373
6368.00,7.520019,25.02725,-0.000167,24.021713,-0.0076,1.373
6370.00,7.519704,25.02712,-0.000168,24.021642,-0.0076,1.373
6372.00,7.520181,25.02763,-0.000168,24.022108,-0.0076,1.373
6374.00,7.521081,25.02789,-0.000168,24.021504,-0.0076,1.373
6376.00,7.521082,25.02784,-0.000166,24.022005,-0.0076,1.373
6378.00,7.520632,25.02796,-0.000167,24.021631,-0.0076,1.373
6380.00,7.520228,25.02737,-0.000167,24.021552,-0.0076,1.373
6382.00,7.520060,25.02754,-0.000166,24.020767,-0.0076,1.373
6384.00,7.519705,25.02728,-0.000166,24.021494,-0.0076,1.373
6386.00,7.519828,25.02778,-0.000167,24.021541,-0.0076,1.374
6388.00,7.519248,25.02683,-0.000167,24.022106,-0.0076,1.373
6390.00,7.519547,25.02752,-0.000168,24.022063,-0.0076,1.373
6392.00,7.519599,25.02725,-0.000167,24.022046,-0.0076,1.373
6394.00,7.520747,25.02742,-0.000168,24.021562,-0.0076,1.373
6396.00,7.520929,25.02781,-0.000168,24.022307,-0.0076,1.374
6398.00,7.520699,25.02816,-0.000167,24.021736,-0.0076,1.373
6400.00,7.519710,25.02767,-0.000167,24.021713,-0.0076,1.373
6402.00,7.519738,25.02810,-0.000168,24.021608,-0.0076,1.373
6404.00,7.520363,25.02810,-0.000168,24.021758,-0.0076,1.373
6406.00,7.520413,25.02771,-0.000167,24.021655,-0.0076,1.373
6408.00,7.519973,25.02757,-0.000169,24.021022,-0.0076,1.374
6410.00,7.519699,25.02645,-0.000169,24.021706,-0.0076,1.373
6412.00,7.520391,25.02680,-0.000169,24.022090,-0.0076,1.372
6414.00,7.520783,25.02764,-0.000167,24.021441,-0.0076,1.372
6416.00,7.520086,25.02706,-0.000166,24.021425,-0.0076,1.373
6418.00,7.518589,25.02780,-0.000166,24.021833,-0.0076,1.373
6420.00,7.518940,25.02725,-0.000168,24.021677,-0.0075,1.373
6422.00,7.519784,25.02695,-0.000167,24.021780,-0.0075,1.373
6424.00,7.519389,25.02683,-0.000167,24.021613,-0.0076,1.373
6426.00,7.520239,25.02654,-0.000167,24.021912,-0.0076,1.373
6428.00,7.520996,25.02626,-0.000168,24.020861,-0.0076,1.372
6430.00,7.521004,25.02628,-0.000169,24.021617,-0.0076,1.373
6432.00,7.520454,25.02647,-0.000168,24.021871,-0.0076,1.373
6434.00,7.520301,25.02672,-0.000168,24.021887,-0.0076,1.373
6436.00,7.519085,25.02632,-0.000168,24.021307,-0.0075,1.373
6438.00,7.518477,25.02733,-0.000168,24.021949,-0.0076,1.373
6440.00,7.518753,25.02775,-0.000168,24.021533,-0.0076,1.373
6442.00,7.519372,25.02795,-0.000168,24.021666,-0.0075,1.372
6444.00,7.520279,25.02815,-0.000167,24.022201,-0.0076,1.372
6446.00,7.521040,25.02727,-0.000167,24.021120,-0.0076,1.372
6448.00,7.521540,25.02712,-0.000168,24.021932,-0.0076,1.373
6450.00,7.521452,25.02736,-0.000167,24.021564,-0.0075,1.373
6452.00,7.520867,25.02727,-0.000168,24.021631,-0.0076,1.373
6454.00,7.521295,25.02734,-0.000168,24.021581,-0.0076,1.372
6456.00,7.520051,25.02846,-0.000168,24.021610,-0.0076,1.373
6458.00,7.520374,25.02791,-0.000168,24.021646,-0.0076,1.373
6460.00,7.520123,25.02736,-0.000168,24.021639,-0.0076,1.373
6462.00,7.519705,25.02712,-0.000168,24.021033,-0.0076,1.372
6464.00,7.519917,25.02670,-0.000167,24.020939,-0.0076,1.373
6466.00,7.519388,25.02678,-0.000167,24.021539,-0.0076,1.373
6468.00,7.519452,25.02788,-0.000168,24.021664,-0.0076,1.373
6470.00,7.518972,25.02741,-0.000167,24.021468,-0.0076,1.373
6472.00,7.519557,25.02762,-0.000167,24.021811,-0.0076,1.373
6474.00,7.519647,25.02755,-0.000167,24.021350,-0.0076,1.373
6476.00,7.520020,25.02777,-0.000168,24.021528,-0.0076,1.373
6478.00,7.520123,25.02788,-0.000168,24.022556,-0.0076,1.373
6480.00,7.519658,25.02769,-0.000167,24.022005,-0.0076,1.373
6482.00,7.519822,25.02772,-0.000167,24.022157,-0.0076,1.373
6484.00,7.519646,25.02812,-0.000167,24.021981,-0.0076,1.372
6486.00,7.519985,25.02773,-0.000167,24.021764,-0.0076,1.373
6488.00,7.519086,25.02852,-0.000166,24.021905,-0.0076,1.373
6490.00,7.519531,25.02952,-0.000166,24.022108,-0.0076,1.373
6492.00,7.519568,25.02851,-0.000166,24.021880,-0.0076,1.372
6494.00,7.519477,25.02753,-0.000167,24.022414,-0.0076,1.373
6496.00,7.519851,25.02765,-0.000167,24.021553,-0.0075,1.373
6498.00,7.520133,25.02800,-0.000167,24.021851,-0.0075,1.373
6500.00,7.520996,25.02754,-0.000167,24.021849,-0.0075,1.373
6502.00,7.520879,25.02804,-0.000166,24.021706,-0.0076,1.372
6504.00,7.521068,25.02787,-0.000167,24.022317,-0.0076,1.373
6506.00,7.521299,25.02808,-0.000168,24.022161,-0.0076,1.373
6508.00,7.521630,25.02750,-0.000169,24.021485,-0.0076,1.373
6510.00,7.521611,25.02729,-0.000167,24.021858,-0.0076,1.373
6512.00,7.520964,25.02770,-0.000168,24.022306,-0.0075,1.373
6514.00,7.521156,25.02827,-0.000167,24.021958,-0.0076,1.372
6516.00,7.521512,25.02836,-0.000166,24.021713,-0.0076,1.373
6518.00,7.521407,25.02809,-0.000167,24.021659,-0.0076,1.372
6520.00,7.520772,25.02913,-0.000168,24.021267,-0.0076,1.373
6522.00,7.519967,25.02874,-0.000168,24.021666,-0.0076,1.373
6524.00,7.520419,25.02914,-0.000168,24.022081,-0.0076,1.373
6526.00,7.520644,25.02887,-0.000167,24.021173,-0.0075,1.372
6528.00,7.521342,25.02850,-0.000167,24.022054,-0.0076,1.372
6530.00,7.520960,25.02928,-0.000166,24.022246,-0.0076,1.373
6532.00,7.520451,25.02897,-0.000167,24.022132,-0.0076,1.373
6534.00,7.520469,25.02825,-0.000166,24.022311,-0.0075,1.372
6536.00,7.520358,25.02795,-0.000167,24.021894,-0.0076,1.373
6538.00,7.520399,25.02765,-0.000166,24.021419,-0.0076,1.373
6540.00,7.520456,25.02755,-0.000168,24.022115,-0.0076,1.373
6542.00,7.519624,25.02774,-0.000167,24.021858,-0.0076,1.373
6544.00,7.519157,25.02783,-0.000167,24.021713,-0.0075,1.372
6546.00,7.519369,25.02805,-0.000166,24.021387,-0.0075,1.373
6548.00,7.519634,25.02752,-0.000167,24.022327,-0.0075,1.373
6550.00,7.520398,25.02788,-0.000167,24.021399,-0.0075,1.372
6552.00,7.520630,25.02807,-0.000167,24.021947,-0.0076,1.372
6554.00,7.520615,25.02801,-0.000168,24.022014,-0.0075,1.373
6556.00,7.520053,25.02827,-0.000168,24.021693,-0.0076,1.373
6558.00,7.519769,25.02804,-0.000169,24.021938,-0.0076,1.372
6560.00,7.520073,25.02842,-0.000167,24.022182,-0.0076,1.372
6562.00,7.520052,25.02890,-0.000168,24.021901,-0.0076,1.373
6564.00,7.520052,25.02920,-0.000168,24.022041,-0.0076,1.373
6566.00,7.520564,25.02985,-0.000167,24.021345,-0.0076,1.372
6568.00,7.521021,25.02898,-0.000166,24.022182,-0.0076,1.373
6570.00,7.521312,25.02888,-0.000167,24.021252,-0.0076,1.373
6572.00,7.521016,25.02906,-0.000167,24.021463,-0.0076,1.373
6574.00,7.521072,25.02870,-0.000167,24.021711,-0.0076,1.373
6576.00,7.520880,25.02867,-0.000167,24.021570,-0.0076,1.372
6578.00,7.520471,25.02905,-0.000167,24.022257,-0.0076,1.372
6580.00,7.520078,25.02898,-0.000167,24.022293,-0.0076,1.372
6582.00,7.520116,25.02870,-0.000168,24.021528,-0.0076,1.372
6584.00,7.519761,25.02931,-0.000168,24.021180,-0.0076,1.372
6586.00,7.519820,25.02893,-0.000167,24.021673,-0.0076,1.373
6588.00,7.520279,25.02802,-0.000168,24.021597,-0.0076,1.373
6590.00,7.521779,25.02855,-0.000168,24.021510,-0.0076,1.372
6592.00,7.520749,25.02894,-0.000168,24.021486,-0.0076,1.372
6594.00,7.520193,25.02884,-0.000167,24.022083,-0.0076,1.372
6596.00,7.519952,25.02829,-0.000167,24.021541,-0.0076,1.372
6598.00,7.519956,25.02789,-0.000168,24.020921,-0.0076,1.373
6600.00,7.519949,25.02801,-0.000168,24.021396,-0.0076,1.373
6602.00,7.519782,25.02802,-0.000167,24.022385,-0.0076,1.372
@11,12.0000,24.0
6604.00,7.520580,25.02861,-0.000167,24.021691,-0.0076,1.372
6606.00,7.516932,25.02860,-0.000168,24.021954,-0.0076,1.372
6608.00,7.508478,25.02888,-0.000168,24.021610,-0.0076,1.372
6610.00,7.498547,25.02900,-0.000168,24.021673,-0.0076,1.372
6612.00,7.489300,25.02872,-0.000167,24.021448,-0.0076,1.372
6614.00,7.482234,25.02825,-0.000167,24.021814,-0.0076,1.371
6616.00,7.477779,25.02859,-0.000168,24.021470,-0.0075,1.372
6618.00,7.475154,25.02863,-0.000169,24.021602,-0.0075,1.373
6620.00,7.472326,25.02933,-0.000170,24.021787,-0.0076,1.374
6622.00,7.469533,25.02961,-0.000169,24.020593,-0.0076,1.374
6624.00,7.467954,25.02899,-0.000169,24.021223,-0.0076,1.373
6626.00,7.466724,25.02901,-0.000169,24.021234,-0.0076,1.374
6628.00,7.465257,25.02931,-0.000168,24.020689,-0.0076,1.373
6630.00,7.468067,25.02901,-0.000169,24.021504,-0.0076,1.374
6632.00,7.476541,25.02997,-0.000170,24.021849,-0.0075,1.375
6634.00,7.485189,25.03031,-0.000170,24.021820,-0.0076,1.375
6636.00,7.493203,25.03041,-0.000171,24.021410,-0.0076,1.374
6638.00,7.498678,25.03019,-0.000169,24.021465,-0.0076,1.374
6640.00,7.502072,25.03017,-0.000170,24.021271,-0.0076,1.374
6642.00,7.503968,25.02975,-0.000169,24.020968,-0.0076,1.373
6644.00,7.505107,25.02967,-0.000167,24.021974,-0.0076,1.373
6646.00,7.507084,25.02972,-0.000168,24.021740,-0.0076,1.372
6648.00,7.508275,25.02943,-0.000167,24.021767,-0.0076,1.372
6650.00,7.509552,25.02921,-0.000169,24.021327,-0.0075,1.373
6652.00,7.511630,25.02895,-0.000168,24.021231,-0.0076,1.373
6654.00,7.513007,25.02939,-0.000167,24.021555,-0.0076,1.372
6656.00,7.512606,25.02943,-0.000167,24.021849,-0.0076,1.371
6658.00,7.512665,25.02884,-0.000169,24.021555,-0.0076,1.373
6660.00,7.513426,25.02901,-0.000167,24.021604,-0.0076,1.372
6662.00,7.513880,25.03001,-0.000167,24.021530,-0.0075,1.372
6664.00,7.515082,25.03002,-0.000167,24.021136,-0.0076,1.372
6666.00,7.516587,25.02994,-0.000168,24.021842,-0.0076,1.373
6668.00,7.517055,25.02937,-0.000167,24.021494,-0.0076,1.372
6670.00,7.516646,25.02892,-0.000168,24.021397,-0.0076,1.373
6672.00,7.516045,25.02972,-0.000167,24.021646,-0.0076,1.372
6674.00,7.516526,25.02983,-0.000167,24.021833,-0.0076,1.372
6676.00,7.515992,25.03050,-0.000168,24.021117,-0.0076,1.372
6678.00,7.515394,25.03024,-0.000168,24.022338,-0.0076,1.373
6680.00,7.515473,25.03014,-0.000168,24.021283,-0.0076,1.372
6682.00,7.516213,25.03029,-0.000168,24.021842,-0.0076,1.372
6684.00,7.516285,25.03079,-0.000169,24.021619,-0.0076,1.372
6686.00,7.516344,25.03047,-0.000167,24.021506,-0.0076,1.372
6688.00,7.516444,25.03000,-0.000168,24.021615,-0.0076,1.372
6690.00,7.517579,25.02834,-0.000168,24.021287,-0.0076,1.372
6692.00,7.518017,25.02843,-0.000168,24.021358,-0.0076,1.372
6694.00,7.518933,25.02876,-0.000168,24.021677,-0.0076,1.373
6696.00,7.518987,25.02943,-0.000168,24.021416,-0.0076,1.373
6698.00,7.518215,25.02884,-0.000168,24.021455,-0.0076,1.372
6700.00,7.517822,25.02799,-0.000169,24.021956,-0.0076,1.372
6702.00,7.517729,25.02788,-0.000168,24.020930,-0.0076,1.372
6704.00,7.518143,25.02816,-0.000167,24.020855,-0.0076,1.372
6706.00,7.517238,25.02773,-0.000166,24.021836,-0.0075,1.372
6708.00,7.517069,25.02767,-0.000168,24.021133,-0.0076,1.372
6710.00,7.517868,25.02824,-0.000168,24.021660,-0.0076,1.373
6712.00,7.518628,25.02863,-0.000169,24.021599,-0.0076,1.373
6714.00,7.518206,25.02880,-0.000167,24.021354,-0.0076,1.372
6716.00,7.518319,25.02844,-0.000166,24.021454,-0.0076,1.372
6718.00,7.518468,25.02889,-0.000168,24.021272,-0.0076,1.372
6720.00,7.518543,25.02893,-0.000168,24.021860,-0.0076,1.372
6722.00,7.519443,25.02843,-0.000167,24.021539,-0.0076,1.372
6724.00,7.519040,25.02886,-0.000167,24.021238,-0.0076,1.372
6726.00,7.519065,25.02957,-0.000167,24.021216,-0.0076,1.372
6728.00,7.518921,25.02979,-0.000167,24.021312,-0.0076,1.371
6730.00,7.519528,25.02933,-0.000167,24.021954,-0.0075,1.372
6732.00,7.519723,25.02889,-0.000167,24.022307,-0.0076,1.373
6734.00,7.520200,25.02795,-0.000170,24.021410,-0.0076,1.372
6736.00,7.519938,25.02858,-0.000169,24.021336,-0.0076,1.372
6738.00,7.520639,25.02900,-0.000167,24.021782,-0.0076,1.372
6740.00,7.521627,25.02900,-0.000169,24.021642,-0.0076,1.372
6742.00,7.521743,25.02852,-0.000168,24.021664,-0.0076,1.372
6744.00,7.520848,25.02898,-0.000168,24.021916,-0.0077,1.372
6746.00,7.520372,25.02891,-0.000168,24.020799,-0.0076,1.372
6748.00,7.520295,25.02874,-0.000168,24.021584,-0.0076,1.372
6750.00,7.520432,25.02856,-0.000169,24.021546,-0.0076,1.372
6752.00,7.520583,25.02818,-0.000169,24.021504,-0.0076,1.373
6754.00,7.520389,25.02795,-0.000169,24.021363,-0.0076,1.372
6756.00,7.521062,25.02862,-0.000169,24.021069,-0.0076,1.372
6758.00,7.521407,25.02854,-0.000169,24.021510,-0.0076,1.372
6760.00,7.521126,25.02934,-0.000168,24.021682,-0.0076,1.372
6762.00,7.520754,25.02927,-0.000167,24.021695,-0.0076,1.372
6764.00,7.521256,25.02928,-0.000168,24.021811,-0.0076,1.372
6766.00,7.521691,25.02914,-0.000168,24.021900,-0.0076,1.372
6768.00,7.521060,25.03011,-0.000167,24.021898,-0.0076,1.372
6770.00,7.520473,25.03088,-0.000168,24.021450,-0.0076,1.371
6772.00,7.520454,25.03033,-0.000167,24.021162,-0.0076,1.372
6774.00,7.520928,25.02996,-0.000168,24.021269,-0.0076,1.372
6776.00,7.520546,25.02980,-0.000168,24.021291,-0.0076,1.373
6778.00,7.520109,25.03035,-0.000167,24.021475,-0.0076,1.372
6780.00,7.520658,25.03027,-0.000169,24.022086,-0.0076,1.371
6782.00,7.520411,25.03061,-0.000169,24.021517,-0.0076,1.372
6784.00,7.520857,25.02960,-0.000169,24.021135,-0.0076,1.372
6786.00,7.521067,25.02921,-0.000168,24.021510,-0.0076,1.371
6788.00,7.520828,25.03063,-0.000167,24.022081,-0.0076,1.372
6790.00,7.521110,25.03030,-0.000167,24.021644,-0.0076,1.372
6792.00,7.519972,25.02961,-0.000169,24.021477,-0.0076,1.372
6794.00,7.519483,25.02974,-0.000167,24.021874,-0.0076,1.372
6796.00,7.520133,25.02970,-0.000168,24.021751,-0.0076,1.372
6798.00,7.520969,25.02936,-0.000167,24.021865,-0.0076,1.372
6800.00,7.520817,25.02916,-0.000168,24.021091,-0.0076,1.372
6802.00,7.521657,25.02913,-0.000168,24.022014,-0.0076,1.372
6804.00,7.521392,25.03005,-0.000168,24.021682,-0.0076,1.372
6806.00,7.520178,25.02927,-0.000169,24.021717,-0.0077,1.372
6808.00,7.520398,25.02938,-0.000168,24.021247,-0.0076,1.372
6810.00,7.521181,25.02982,-0.000168,24.021912,-0.0076,1.372
6812.00,7.520740,25.03010,-0.000168,24.021247,-0.0076,1.372
6814.00,7.521117,25.02973,-0.000167,24.021102,-0.0076,1.372
6816.00,7.521226,25.02890,-0.000169,24.021107,-0.0076,1.372
6818.00,7.521616,25.02889,-0.000168,24.021561,-0.0076,1.372
6820.00,7.521662,25.02926,-0.000169,24.020912,-0.0076,1.372
6822.00,7.521985,25.02950,-0.000168,24.020975,-0.0076,1.372
6824.00,7.521453,25.02945,-0.000168,24.022012,-0.0077,1.372
6826.00,7.521712,25.02976,-0.000169,24.020903,-0.0077,1.372
6828.00,7.521665,25.03043,-0.000169,24.021151,-0.0076,1.372
6830.00,7.521107,25.02976,-0.000168,24.021738,-0.0076,1.371
6832.00,7.520285,25.03113,-0.000168,24.021383,-0.0076,1.372
6834.00,7.520970,25.03067,-0.000168,24.021635,-0.0076,1.373
6836.00,7.521844,25.03035,-0.000170,24.021483,-0.0076,1.372
6838.00,7.522255,25.02995,-0.000168,24.021387,-0.0076,1.372
6840.00,7.521809,25.02959,-0.000168,24.021586,-0.0076,1.372
6842.00,7.521161,25.02978,-0.000167,24.021238,-0.0076,1.372
6844.00,7.521228,25.03003,-0.000166,24.021617,-0.0076,1.372
6846.00,7.520965,25.03001,-0.000167,24.021775,-0.0076,1.372
6848.00,7.520812,25.02969,-0.000167,24.021452,-0.0076,1.372
6850.00,7.520705,25.02940,-0.000168,24.021630,-0.0076,1.372
6852.00,7.521454,25.02932,-0.000167,24.021934,-0.0076,1.371
6854.00,7.521435,25.02894,-0.000169,24.021566,-0.0076,1.372
6856.00,7.520466,25.02907,-0.000168,24.021147,-0.0076,1.372
6858.00,7.520101,25.02939,-0.000168,24.022028,-0.0076,1.372
6860.00,7.518988,25.02944,-0.000169,24.021566,-0.0076,1.372
6862.00,7.519518,25.02897,-0.000167,24.021950,-0.0076,1.372
6864.00,7.520153,25.02873,-0.000169,24.021274,-0.0076,1.371
6866.00,7.520065,25.02830,-0.000168,24.021276,-0.0076,1.372
6868.00,7.520012,25.02854,-0.000169,24.021115,-0.0076,1.372
6870.00,7.520766,25.02887,-0.000168,24.021495,-0.0076,1.372
6872.00,7.521517,25.02907,-0.000168,24.021265,-0.0076,1.372
6874.00,7.521175,25.02856,-0.000168,24.021026,-0.0076,1.371
6876.00,7.521436,25.02815,-0.000169,24.021265,-0.0076,1.371
6878.00,7.521269,25.02882,-0.000168,24.021133,-0.0076,1.371
6880.00,7.520529,25.02849,-0.000166,24.022356,-0.0076,1.371
6882.00,7.520192,25.02872,-0.000167,24.021267,-0.0076,1.372
6884.00,7.520148,25.02849,-0.000168,24.021628,-0.0076,1.372
6886.00,7.520490,25.02807,-0.000168,24.021115,-0.0076,1.372
6888.00,7.520638,25.02823,-0.000168,24.020986,-0.0076,1.372
6890.00,7.520606,25.02826,-0.000169,24.020593,-0.0076,1.371
6892.00,7.521045,25.02778,-0.000169,24.021421,-0.0076,1.372
6894.00,7.521477,25.02820,-0.000168,24.021358,-0.0076,1.371
6896.00,7.521799,25.02835,-0.000167,24.021642,-0.0076,1.371
6898.00,7.520616,25.02884,-0.000167,24.021615,-0.0076,1.372
6900.00,7.520240,25.02876,-0.000169,24.021285,-0.0076,1.372
6902.00,7.520579,25.02872,-0.000167,24.021865,-0.0076,1.371
6904.00,7.520682,25.02850,-0.000168,24.021950,-0.0076,1.372
6906.00,7.521176,25.02827,-0.000168,24.021037,-0.0076,1.371
6908.00,7.520960,25.02848,-0.000167,24.021568,-0.0076,1.372
6910.00,7.521113,25.02904,-0.000168,24.021349,-0.0076,1.371
6912.00,7.521333,25.02815,-0.000167,24.021568,-0.0076,1.371
6914.00,7.521045,25.02787,-0.000167,24.020971,-0.0076,1.371
6916.00,7.520356,25.02733,-0.000168,24.021080,-0.0076,1.372
6918.00,7.521044,25.02757,-0.000168,24.020651,-0.0076,1.372
6920.00,7.520783,25.02762,-0.000167,24.021013,-0.0076,1.371
6922.00,7.520944,25.02850,-0.000167,24.022021,-0.0076,1.371
6924.00,7.521891,25.02839,-0.000169,24.021785,-0.0076,1.370
6926.00,7.521365,25.02781,-0.000168,24.022008,-0.0076,1.371
6928.00,7.520308,25.02798,-0.000168,24.021615,-0.0076,1.372
6930.00,7.520508,25.02836,-0.000167,24.021575,-0.0076,1.371
6932.00,7.520682,25.02892,-0.000167,24.021597,-0.0076,1.372
6934.00,7.520497,25.02816,-0.000168,24.022159,-0.0076,1.371
6936.00,7.520332,25.02880,-0.000168,24.021501,-0.0076,1.371
6938.00,7.520868,25.02859,-0.000168,24.021559,-0.0076,1.371
6940.00,7.520934,25.02864,-0.000168,24.021472,-0.0076,1.371
6942.00,7.520169,25.02927,-0.000168,24.021713,-0.0076,1.371
6944.00,7.520185,25.02855,-0.000168,24.021883,-0.0075,1.371
6946.00,7.521085,25.02828,-0.000168,24.021528,-0.0076,1.372
6948.00,7.521805,25.02772,-0.000168,24.021640,-0.0076,1.372
6950.00,7.521664,25.02732,-0.000169,24.021176,-0.0076,1.372
6952.00,7.520990,25.02756,-0.000168,24.020718,-0.0076,1.372
6954.00,7.520526,25.02770,-0.000169,24.021764,-0.0076,1.371
6956.00,7.520258,25.02788,-0.000168,24.021920,-0.0076,1.372
6958.00,7.520585,25.02817,-0.000167,24.022135,-0.0076,1.371
6960.00,7.520448,25.02887,-0.000168,24.022217,-0.0075,1.371
6962.00,7.520116,25.02866,-0.000166,24.021785,-0.0076,1.371
6964.00,7.520316,25.02911,-0.000167,24.021524,-0.0076,1.371
6966.00,7.520564,25.02874,-0.000167,24.021350,-0.0076,1.372
6968.00,7.520320,25.02799,-0.000169,24.021106,-0.0076,1.372
6970.00,7.520418,25.02865,-0.000169,24.021704,-0.0076,1.372
6972.00,7.520584,25.02893,-0.000167,24.021648,-0.0075,1.371
6974.00,7.521109,25.02840,-0.000167,24.021541,-0.0076,1.371
6976.00,7.520117,25.02825,-0.000168,24.021508,-0.0076,1.371
6978.00,7.520575,25.02810,-0.000167,24.021526,-0.0076,1.371
6980.00,7.520742,25.02751,-0.000167,24.021769,-0.0075,1.372
6982.00,7.520622,25.02761,-0.000167,24.021872,-0.0076,1.371
6984.00,7.521467,25.02801,-0.000168,24.021655,-0.0076,1.371
6986.00,7.521097,25.02837,-0.000168,24.021862,-0.0076,1.372
6988.00,7.521161,25.02873,-0.000168,24.020763,-0.0076,1.372
6990.00,7.521263,25.02782,-0.000168,24.021399,-0.0076,1.371
6992.00,7.521138,25.02763,-0.000167,24.021923,-0.0076,1.371
6994.00,7.521341,25.02745,-0.000168,24.021352,-0.0075,1.372
6996.00,7.520455,25.02740,-0.000168,24.021455,-0.0076,1.371
6998.00,7.520440,25.02714,-0.000166,24.021223,-0.0076,1.372
7000.00,7.521077,25.02799,-0.000169,24.021278,-0.0075,1.371
7002.00,7.521134,25.02834,-0.000168,24.021486,-0.0076,1.371
7004.00,7.520959,25.02908,-0.000167,24.021309,-0.0076,1.371
7006.00,7.520399,25.02871,-0.000168,24.021126,-0.0076,1.371
7008.00,7.520962,25.02836,-0.000167,24.021494,-0.0076,1.371
7010.00,7.520782,25.02884,-0.000168,24.021479,-0.0076,1.371
7012.00,7.521170,25.02961,-0.000168,24.022155,-0.0076,1.371
7014.00,7.521586,25.02912,-0.000169,24.021541,-0.0076,1.372
7016.00,7.521237,25.02955,-0.000169,24.020627,-0.0076,1.371
7018.00,7.521444,25.02944,-0.000168,24.020812,-0.0076,1.371
7020.00,7.521347,25.02870,-0.000167,24.021573,-0.0075,1.371
7022.00,7.520691,25.03006,-0.000167,24.021684,-0.0076,1.371
7024.00,7.521391,25.02979,-0.000168,24.021407,-0.0075,1.372
7026.00,7.521168,25.02942,-0.000168,24.021287,-0.0076,1.371
7028.00,7.520830,25.02942,-0.000169,24.021068,-0.0076,1.371
7030.00,7.520957,25.02928,-0.000169,24.021006,-0.0076,1.371
7032.00,7.520915,25.02958,-0.000167,24.020576,-0.0076,1.371
7034.00,7.520103,25.02995,-0.000167,24.021639,-0.0076,1.372
7036.00,7.520615,25.03011,-0.000168,24.021285,-0.0076,1.371
7038.00,7.521410,25.02989,-0.000169,24.021678,-0.0076,1.371
7040.00,7.521012,25.02990,-0.000167,24.021010,-0.0076,1.371
7042.00,7.521386,25.02985,-0.000169,24.021211,-0.0076,1.371
7044.00,7.521326,25.02953,-0.000168,24.021019,-0.0076,1.371
7046.00,7.520862,25.03039,-0.000168,24.021961,-0.0076,1.372
7048.00,7.519933,25.03090,-0.000167,24.021486,-0.0076,1.371
7050.00,7.520591,25.03018,-0.000167,24.021238,-0.0075,1.371
7052.00,7.521154,25.03013,-0.000168,24.022318,-0.0076,1.371
7054.00,7.521152,25.03003,-0.000169,24.021742,-0.0076,1.371
7056.00,7.521091,25.02994,-0.000168,24.021805,-0.0076,1.371
7058.00,7.521165,25.02966,-0.000168,24.021397,-0.0076,1.370
7060.00,7.521212,25.03008,-0.000168,24.021405,-0.0076,1.371
7062.00,7.520993,25.02983,-0.000168,24.021548,-0.0076,1.371
7064.00,7.520616,25.03042,-0.000167,24.021490,-0.0076,1.372
7066.00,7.520698,25.02993,-0.000168,24.021370,-0.0076,1.371
7068.00,7.519881,25.02922,-0.000169,24.021475,-0.0076,1.371
7070.00,7.520059,25.02980,-0.000169,24.021312,-0.0076,1.371
7072.00,7.520349,25.02942,-0.000168,24.021378,-0.0076,1.371
7074.00,7.519385,25.02945,-0.000167,24.021707,-0.0076,1.371
7076.00,7.519469,25.02910,-0.000167,24.021582,-0.0076,1.370
7078.00,7.519953,25.02917,-0.000168,24.022161,-0.0076,1.371
7080.00,7.520068,25.02976,-0.000168,24.022061,-0.0076,1.370
7082.00,7.519974,25.02923,-0.000166,24.021486,-0.0076,1.371
7084.00,7.520571,25.02904,-0.000167,24.020839,-0.0076,1.371
7086.00,7.521012,25.02850,-0.000166,24.022068,-0.0076,1.371
7088.00,7.520863,25.02864,-0.000167,24.021410,-0.0076,1.371
7090.00,7.520245,25.02859,-0.000168,24.021552,-0.0076,1.371
7092.00,7.519645,25.02849,-0.000168,24.022059,-0.0076,1.371
7094.00,7.520165,25.02853,-0.000167,24.021731,-0.0076,1.370
7096.00,7.521164,25.02942,-0.000166,24.021729,-0.0076,1.370
7098.00,7.520612,25.02899,-0.000167,24.022054,-0.0076,1.370
7100.00,7.520339,25.02878,-0.000167,24.021200,-0.0076,1.371
7102.00,7.520636,25.02908,-0.000168,24.021486,-0.0076,1.371
7104.00,7.520779,25.02923,-0.000168,24.021515,-0.0076,1.370
7106.00,7.520619,25.02912,-0.000167,24.021258,-0.0076,1.371
7108.00,7.520508,25.02976,-0.000168,24.021562,-0.0076,1.371
7110.00,7.520651,25.02900,-0.000167,24.021689,-0.0076,1.371
7112.00,7.521048,25.02911,-0.000169,24.022199,-0.0076,1.371
7114.00,7.520967,25.02950,-0.000167,24.021778,-0.0076,1.370
7116.00,7.520744,25.03023,-0.000168,24.021160,-0.0076,1.371
7118.00,7.521536,25.02976,-0.000169,24.021028,-0.0076,1.371
7120.00,7.521787,25.03057,-0.000168,24.021089,-0.0076,1.370
7122.00,7.521575,25.03093,-0.000167,24.020794,-0.0076,1.371
7124.00,7.521489,25.03090,-0.000168,24.021639,-0.0076,1.371
7126.00,7.522645,25.03078,-0.000168,24.021439,-0.0076,1.370
7128.00,7.522182,25.03055,-0.000168,24.021309,-0.0076,1.370
7130.00,7.521990,25.03042,-0.000167,24.021546,-0.0076,1.370
7132.00,7.521673,25.03049,-0.000167,24.021055,-0.0076,1.371
7134.00,7.522457,25.02998,-0.000168,24.021523,-0.0076,1.371
7136.00,7.522650,25.02980,-0.000169,24.021303,-0.0076,1.371
7138.00,7.521637,25.02980,-0.000169,24.021755,-0.0076,1.370
7140.00,7.521543,25.03005,-0.000168,24.021550,-0.0076,1.370
7142.00,7.521749,25.02997,-0.000169,24.022230,-0.0076,1.371
7144.00,7.522290,25.02935,-0.000169,24.021004,-0.0076,1.371
7146.00,7.522336,25.02885,-0.000169,24.021624,-0.0076,1.371
7148.00,7.521893,25.02927,-0.000168,24.021106,-0.0076,1.370
7150.00,7.521576,25.02954,-0.000166,24.020656,-0.0076,1.371
7152.00,7.521771,25.02912,-0.000168,24.021646,-0.0076,1.371
7154.00,7.521959,25.02845,-0.000168,24.021095,-0.0076,1.371
7156.00,7.521873,25.02881,-0.000169,24.020879,-0.0076,1.371
7158.00,7.520735,25.02869,-0.000168,24.021339,-0.0076,1.370
7160.00,7.521009,25.02885,-0.000168,24.021078,-0.0076,1.370
7162.00,7.521169,25.02919,-0.000167,24.021385,-0.0076,1.370
7164.00,7.521229,25.02958,-0.000166,24.021858,-0.0076,1.370
7166.00,7.520765,25.02969,-0.000168,24.021630,-0.0076,1.371
7168.00,7.520175,25.03011,-0.000168,24.021930,-0.0076,1.370
7170.00,7.519935,25.02937,-0.000168,24.021785,-0.0076,1.371
7172.00,7.520162,25.02984,-0.000169,24.021305,-0.0076,1.371
7174.00,7.520876,25.03006,-0.000168,24.021392,-0.0076,1.371
7176.00,7.520760,25.02949,-0.000168,24.021533,-0.0076,1.370
7178.00,7.520772,25.03005,-0.000168,24.021671,-0.0076,1.371
7180.00,7.520368,25.03014,-0.000168,24.022391,-0.0076,1.370
7182.00,7.521011,25.03101,-0.000168,24.022153,-0.0076,1.370
7184.00,7.520788,25.03034,-0.000168,24.021648,-0.0076,1.371
7186.00,7.520113,25.03009,-0.000168,24.022610,-0.0076,1.370
7188.00,7.519699,25.03051,-0.000168,24.021891,-0.0076,1.370
7190.00,7.519187,25.03096,-0.000168,24.021577,-0.0076,1.370
7192.00,7.520017,25.03131,-0.000168,24.021336,-0.0076,1.371
7194.00,7.520104,25.03070,-0.000169,24.021350,-0.0075,1.371
7196.00,7.520534,25.03022,-0.000167,24.020964,-0.0076,1.371
7198.00,7.520564,25.03023,-0.000168,24.021816,-0.0076,1.371
7200.00,7.520098,25.03022,-0.000168,24.021234,-0.0076,1.370
7202.00,7.520378,25.03113,-0.000168,24.021555,-0.0076,1.370
@12,12.0000,24.0
7204.00,7.520765,25.03075,-0.000168,24.021303,-0.0076,1.370
7206.00,7.517234,25.03078,-0.000168,24.021309,-0.0076,1.370
7208.00,7.508793,25.03116,-0.000169,24.021425,-0.0076,1.370
7210.00,7.500116,25.03097,-0.000169,24.021399,-0.0076,1.370
7212.00,7.492814,25.03033,-0.000167,24.020567,-0.0076,1.369
7214.00,7.486189,25.03098,-0.000168,24.021499,-0.0076,1.370
7216.00,7.481474,25.03099,-0.000169,24.021504,-0.0076,1.370
7218.00,7.479140,25.03063,-0.000168,24.021940,-0.0076,1.371
7220.00,7.477795,25.03101,-0.000170,24.021773,-0.0076,1.372
7222.00,7.475632,25.03052,-0.000169,24.022036,-0.0076,1.372
7224.00,7.473758,25.03104,-0.000170,24.021176,-0.0076,1.372
7226.00,7.473156,25.03074,-0.000170,24.021590,-0.0076,1.372
7228.00,7.473159,25.03012,-0.000170,24.021211,-0.0076,1.372
7230.00,7.475960,25.02990,-0.000169,24.021635,-0.0076,1.372
7232.00,7.483763,25.02952,-0.000171,24.022123,-0.0076,1.373
7234.00,7.492228,25.02965,-0.000171,24.021814,-0.0076,1.373
7236.00,7.499156,25.02983,-0.000171,24.020997,-0.0076,1.373
7238.00,7.504562,25.02931,-0.000171,24.021581,-0.0076,1.372
7240.00,7.507762,25.03004,-0.000169,24.021341,-0.0076,1.371
7242.00,7.508942,25.02909,-0.000169,24.021015,-0.0077,1.372
7244.00,7.510154,25.03050,-0.000169,24.022030,-0.0076,1.371
7246.00,7.511577,25.03079,-0.000169,24.021126,-0.0076,1.371
7248.00,7.513405,25.03032,-0.000167,24.020707,-0.0076,1.370
7250.00,7.514313,25.02896,-0.000168,24.020772,-0.0076,1.370
7252.00,7.515335,25.02907,-0.000168,24.020986,-0.0076,1.371
7254.00,7.515842,25.02969,-0.000169,24.021265,-0.0076,1.371
7256.00,7.515286,25.02947,-0.000168,24.021209,-0.0076,1.371
7258.00,7.515626,25.02948,-0.000168,24.021820,-0.0076,1.371
7260.00,7.515666,25.02912,-0.000168,24.021118,-0.0076,1.371
7262.00,7.516273,25.02954,-0.000168,24.021769,-0.0076,1.371
7264.00,7.516571,25.02887,-0.000168,24.021323,-0.0076,1.371
7266.00,7.517163,25.02913,-0.000168,24.021524,-0.0076,1.371
7268.00,7.517796,25.02887,-0.000168,24.021086,-0.0076,1.371
7270.00,7.518062,25.02871,-0.000168,24.021617,-0.0076,1.371
7272.00,7.518013,25.02907,-0.000167,24.021646,-0.0076,1.370
7274.00,7.518552,25.02890,-0.000167,24.021446,-0.0076,1.370
7276.00,7.519237,25.02877,-0.000168,24.020973,-0.0076,1.370
7278.00,7.519296,25.02845,-0.000168,24.021088,-0.0076,1.371
7280.00,7.519726,25.02858,-0.000168,24.021336,-0.0076,1.371
7282.00,7.519707,25.02936,-0.000168,24.021744,-0.0076,1.371
7284.00,7.520415,25.02898,-0.000169,24.021486,-0.0076,1.370
7286.00,7.520640,25.02927,-0.000167,24.021310,-0.0076,1.370
7288.00,7.520419,25.02924,-0.000168,24.021544,-0.0076,1.371
7290.00,7.520368,25.02981,-0.000167,24.021434,-0.0076,1.370
7292.00,7.520464,25.02957,-0.000167,24.021749,-0.0076,1.370
7294.00,7.519989,25.02954,-0.000168,24.021417,-0.0076,1.371
7296.00,7.519691,25.02941,-0.000167,24.021262,-0.0076,1.371
7298.00,7.519081,25.02977,-0.000168,24.021361,-0.0076,1.371
7300.00,7.518899,25.03005,-0.000167,24.021771,-0.0076,1.370
7302.00,7.519686,25.03014,-0.000166,24.021889,-0.0076,1.370
7304.00,7.520010,25.03001,-0.000167,24.021742,-0.0076,1.370
7306.00,7.520074,25.02882,-0.000167,24.021633,-0.0076,1.370
7308.00,7.520411,25.02947,-0.000167,24.021557,-0.0075,1.370
7310.00,7.520473,25.02941,-0.000168,24.021896,-0.0076,1.370
7312.00,7.520649,25.03061,-0.000168,24.022030,-0.0076,1.370
7314.00,7.520445,25.03052,-0.000168,24.021599,-0.0076,1.371
7316.00,7.520472,25.03015,-0.000168,24.021211,-0.0076,1.371
7318.00,7.521335,25.03063,-0.000168,24.021689,-0.0076,1.369
7320.00,7.521419,25.03023,-0.000167,24.021425,-0.0076,1.370
7322.00,7.520517,25.03085,-0.000169,24.021310,-0.0076,1.371
7324.00,7.519884,25.03126,-0.000169,24.021171,-0.0076,1.371
7326.00,7.519457,25.03116,-0.000168,24.021439,-0.0076,1.370
7328.00,7.519086,25.03147,-0.000168,24.021260,-0.0076,1.371
7330.00,7.519623,25.03155,-0.000169,24.021307,-0.0076,1.371
7332.00,7.520215,25.03123,-0.000168,24.021367,-0.0076,1.371
7334.00,7.520610,25.03107,-0.000167,24.021608,-0.0076,1.370
7336.00,7.519810,25.03136,-0.000167,24.021735,-0.0076,1.370
7338.00,7.520502,25.03112,-0.000168,24.021519,-0.0076,1.370
7340.00,7.521215,25.03124,-0.000168,24.021358,-0.0076,1.370
7342.00,7.521350,25.03169,-0.000168,24.021338,-0.0076,1.370
7344.00,7.521507,25.03146,-0.000167,24.021689,-0.0076,1.370
7346.00,7.521460,25.03147,-0.000169,24.021316,-0.0076,1.370
7348.00,7.521972,25.03061,-0.000168,24.020970,-0.0076,1.371
7350.00,7.522224,25.03106,-0.000168,24.021494,-0.0076,1.371
7352.00,7.522584,25.03106,-0.000167,24.021862,-0.0076,1.369
7354.00,7.522348,25.03101,-0.000168,24.021017,-0.0076,1.370
7356.00,7.522158,25.03055,-0.000168,24.021305,-0.0076,1.370
7358.00,7.522593,25.03002,-0.000167,24.021691,-0.0076,1.370
7360.00,7.523234,25.03020,-0.000167,24.021432,-0.0076,1.370
7362.00,7.523177,25.03090,-0.000168,24.022059,-0.0076,1.371
7364.00,7.523125,25.03043,-0.000168,24.021843,-0.0076,1.371
7366.00,7.523011,25.03000,-0.000168,24.021209,-0.0076,1.370
7368.00,7.522523,25.03005,-0.000167,24.021738,-0.0076,1.370
7370.00,7.523060,25.03078,-0.000167,24.022248,-0.0076,1.370
7372.00,7.523135,25.03118,-0.000168,24.021867,-0.0076,1.371
7374.00,7.522455,25.03105,-0.000168,24.021682,-0.0076,1.370
7376.00,7.522905,25.03058,-0.000168,24.022128,-0.0076,1.370
7378.00,7.523300,25.03088,-0.000168,24.021707,-0.0076,1.370
7380.00,7.522934,25.03098,-0.000168,24.021274,-0.0076,1.370
7382.00,7.522325,25.03027,-0.000168,24.021089,-0.0076,1.370
7384.00,7.521954,25.02949,-0.000168,24.021510,-0.0076,1.370
7386.00,7.522879,25.02868,-0.000168,24.021106,-0.0076,1.370
7388.00,7.522262,25.02929,-0.000168,24.021969,-0.0076,1.371
7390.00,7.522337,25.02935,-0.000168,24.021706,-0.0076,1.371
7392.00,7.520966,25.02859,-0.000167,24.021691,-0.0076,1.370
7394.00,7.520476,25.02870,-0.000168,24.021798,-0.0076,1.370
7396.00,7.521118,25.02889,-0.000168,24.021619,-0.0076,1.370
7398.00,7.521931,25.02840,-0.000168,24.021744,-0.0076,1.370
7400.00,7.521623,25.02849,-0.000169,24.021242,-0.0076,1.370
7402.00,7.521372,25.02943,-0.000169,24.021838,-0.0075,1.371
7404.00,7.521994,25.02984,-0.000169,24.021816,-0.0076,1.371
7406.00,7.522504,25.02963,-0.000168,24.021512,-0.0075,1.371
7408.00,7.521784,25.02963,-0.000168,24.021811,-0.0076,1.370
7410.00,7.522032,25.02972,-0.000167,24.021715,-0.0076,1.369
7412.00,7.521005,25.02954,-0.000168,24.021330,-0.0076,1.370
7414.00,7.520976,25.02994,-0.000167,24.021300,-0.0076,1.370
7416.00,7.521255,25.03046,-0.000168,24.021711,-0.0076,1.370
7418.00,7.521626,25.02982,-0.000167,24.021252,-0.0075,1.370
7420.00,7.521762,25.02988,-0.000167,24.021515,-0.0076,1.370
7422.00,7.521544,25.02993,-0.000168,24.021414,-0.0076,1.370
7424.00,7.521954,25.02911,-0.000169,24.020866,-0.0076,1.371
7426.00,7.522337,25.02923,-0.000168,24.021644,-0.0076,1.371
7428.00,7.522684,25.02932,-0.000168,24.021358,-0.0076,1.371
7430.00,7.522173,25.03005,-0.000168,24.021329,-0.0076,1.370
7432.00,7.521784,25.02943,-0.000168,24.021695,-0.0076,1.370
7434.00,7.521502,25.02989,-0.000167,24.022217,-0.0076,1.369
7436.00,7.521391,25.03003,-0.000167,24.021042,-0.0075,1.370
7438.00,7.520178,25.03010,-0.000168,24.021372,-0.0076,1.371
7440.00,7.520355,25.03004,-0.000168,24.021559,-0.0076,1.371
7442.00,7.521608,25.03058,-0.000168,24.021796,-0.0075,1.370
7444.00,7.522102,25.03032,-0.000170,24.021187,-0.0076,1.370
7446.00,7.520952,25.03036,-0.000168,24.021615,-0.0076,1.370
7448.00,7.521103,25.03045,-0.000168,24.021218,-0.0076,1.370
7450.00,7.521616,25.03025,-0.000168,24.021854,-0.0076,1.370
7452.00,7.521444,25.03020,-0.000168,24.021738,-0.0076,1.370
7454.00,7.521699,25.03063,-0.000169,24.021240,-0.0076,1.370
7456.00,7.521988,25.03081,-0.000168,24.021570,-0.0076,1.370
7458.00,7.521243,25.03087,-0.000168,24.021388,-0.0075,1.370
7460.00,7.521888,25.03142,-0.000167,24.020930,-0.0075,1.370
7462.00,7.521829,25.03017,-0.000168,24.021552,-0.0076,1.370
7464.00,7.521815,25.03046,-0.000168,24.021388,-0.0075,1.370
7466.00,7.520485,25.03087,-0.000168,24.021974,-0.0076,1.370
7468.00,7.519480,25.02985,-0.000168,24.021466,-0.0076,1.370
7470.00,7.519840,25.02995,-0.000167,24.021412,-0.0076,1.370
7472.00,7.520812,25.03033,-0.000167,24.021769,-0.0076,1.370
7474.00,7.520319,25.02976,-0.000166,24.022065,-0.0076,1.370
7476.00,7.520240,25.03017,-0.000167,24.021515,-0.0076,1.370
7478.00,7.520192,25.02963,-0.000168,24.022320,-0.0076,1.370
7480.00,7.520732,25.02981,-0.000168,24.021445,-0.0076,1.370
7482.00,7.521126,25.02960,-0.000169,24.020680,-0.0076,1.370
7484.00,7.521127,25.02992,-0.000167,24.021733,-0.0076,1.370
7486.00,7.519751,25.02977,-0.000169,24.021584,-0.0076,1.370
7488.00,7.519600,25.03001,-0.000169,24.020904,-0.0076,1.370
7490.00,7.520097,25.03008,-0.000168,24.021401,-0.0076,1.370
7492.00,7.520643,25.03001,-0.000167,24.021949,-0.0076,1.370
7494.00,7.520722,25.03078,-0.000168,24.021318,-0.0076,1.370
7496.00,7.520320,25.03036,-0.000167,24.020801,-0.0076,1.370
7498.00,7.520422,25.03026,-0.000167,24.021051,-0.0076,1.370
7500.00,7.521162,25.03068,-0.000168,24.021396,-0.0076,1.370
7502.00,7.520521,25.03074,-0.000167,24.021905,-0.0076,1.370
7504.00,7.519766,25.03064,-0.000167,24.021430,-0.0076,1.369
7506.00,7.520424,25.03024,-0.000169,24.021735,-0.0076,1.369
7508.00,7.521505,25.03057,-0.000168,24.021514,-0.0075,1.370
7510.00,7.522813,25.03010,-0.000168,24.021475,-0.0076,1.371
7512.00,7.522955,25.03030,-0.000169,24.020932,-0.0076,1.370
7514.00,7.522257,25.02998,-0.000169,24.021608,-0.0076,1.370
7516.00,7.521913,25.03072,-0.000168,24.022210,-0.0076,1.369
7518.00,7.521948,25.03044,-0.000168,24.020999,-0.0076,1.370
7520.00,7.521615,25.02980,-0.000168,24.021185,-0.0076,1.371
7522.00,7.520717,25.02963,-0.000169,24.021702,-0.0076,1.370
7524.00,7.521060,25.03056,-0.000169,24.021269,-0.0076,1.370
7526.00,7.520640,25.03007,-0.000168,24.021508,-0.0076,1.370
7528.00,7.520544,25.02965,-0.000168,24.021301,-0.0076,1.370
7530.00,7.521615,25.03005,-0.000168,24.021450,-0.0076,1.370
7532.00,7.520685,25.03006,-0.000168,24.020946,-0.0076,1.370
7534.00,7.520594,25.02998,-0.000168,24.021124,-0.0076,1.370
7536.00,7.521056,25.02897,-0.000168,24.021189,-0.0076,1.370
7538.00,7.521632,25.02976,-0.000168,24.022181,-0.0076,1.369
7540.00,7.521371,25.02963,-0.000168,24.021668,-0.0076,1.370
7542.00,7.520990,25.02968,-0.000168,24.021512,-0.0076,1.370
7544.00,7.521675,25.02999,-0.000168,24.021533,-0.0076,1.370
7546.00,7.521802,25.02982,-0.000168,24.021689,-0.0076,1.370
7548.00,7.521140,25.03008,-0.000167,24.021497,-0.0076,1.370
7550.00,7.521248,25.02917,-0.000168,24.021011,-0.0076,1.370
7552.00,7.521556,25.02925,-0.000169,24.021867,-0.0076,1.370
7554.00,7.521819,25.02996,-0.000168,24.021818,-0.0076,1.370
7556.00,7.520611,25.03005,-0.000167,24.021372,-0.0076,1.370
7558.00,7.519918,25.02920,-0.000168,24.021769,-0.0076,1.370
7560.00,7.519951,25.03006,-0.000168,24.021165,-0.0076,1.370
7562.00,7.520708,25.03026,-0.000169,24.020991,-0.0076,1.370
7564.00,7.521992,25.03016,-0.000168,24.021200,-0.0076,1.370
7566.00,7.521983,25.03054,-0.000168,24.021022,-0.0076,1.370
7568.00,7.521160,25.03049,-0.000170,24.021943,-0.0076,1.370
7570.00,7.521536,25.03093,-0.000169,24.021388,-0.0076,1.370
7572.00,7.520780,25.03118,-0.000168,24.021426,-0.0076,1.370
7574.00,7.520523,25.03045,-0.000168,24.021298,-0.0076,1.370
7576.00,7.521003,25.03080,-0.000170,24.021256,-0.0076,1.370
7578.00,7.520995,25.03080,-0.000168,24.021410,-0.0076,1.370
7580.00,7.521739,25.03136,-0.000168,24.021149,-0.0076,1.370
7582.00,7.520961,25.03046,-0.000170,24.021113,-0.0076,1.370
7584.00,7.520460,25.03058,-0.000168,24.021657,-0.0076,1.369
7586.00,7.520696,25.03067,-0.000169,24.020895,-0.0076,1.370
7588.00,7.520733,25.03034,-0.000168,24.021370,-0.0076,1.371
7590.00,7.522220,25.03075,-0.000168,24.021213,-0.0076,1.370
7592.00,7.522214,25.03085,-0.000168,24.021274,-0.0076,1.370
7594.00,7.522114,25.03129,-0.000168,24.021274,-0.0076,1.370
7596.00,7.522299,25.03145,-0.000169,24.021263,-0.0076,1.370
7598.00,7.521506,25.03050,-0.000168,24.021544,-0.0076,1.371
7600.00,7.521726,25.03080,-0.000167,24.021497,-0.0076,1.370
7602.00,7.521477,25.03064,-0.000168,24.021483,-0.0076,1.370
7604.00,7.521101,25.03081,-0.000168,24.021648,-0.0076,1.370
7606.00,7.521458,25.03099,-0.000167,24.020691,-0.0076,1.369
7608.00,7.521703,25.03074,-0.000169,24.021002,-0.0077,1.370
7610.00,7.522261,25.03154,-0.000169,24.021506,-0.0076,1.371
7612.00,7.523047,25.03185,-0.000169,24.020921,-0.0076,1.370
7614.00,7.523191,25.03145,-0.000169,24.021151,-0.0076,1.370
7616.00,7.523084,25.03110,-0.000168,24.021642,-0.0076,1.370
7618.00,7.522289,25.03088,-0.000169,24.021269,-0.0076,1.370
7620.00,7.521472,25.03123,-0.000168,24.021911,-0.0076,1.370
7622.00,7.522007,25.03129,-0.000167,24.021223,-0.0076,1.370
7624.00,7.522413,25.03149,-0.000168,24.021225,-0.0076,1.370
7626.00,7.522508,25.03179,-0.000168,24.021365,-0.0076,1.370
7628.00,7.522059,25.03167,-0.000167,24.021934,-0.0076,1.370
7630.00,7.521334,25.03124,-0.000168,24.021751,-0.0076,1.369
7632.00,7.520613,25.03092,-0.000167,24.022086,-0.0075,1.369
7634.00,7.521255,25.03123,-0.000168,24.021709,-0.0076,1.370
7636.00,7.521821,25.03030,-0.000169,24.020999,-0.0076,1.370
7638.00,7.521484,25.03031,-0.000169,24.020801,-0.0076,1.370
7640.00,7.520752,25.03233,-0.000168,24.021142,-0.0076,1.370
7642.00,7.520865,25.03258,-0.000167,24.021361,-0.0076,1.369
7644.00,7.521074,25.03223,-0.000167,24.021356,-0.0076,1.370
7646.00,7.521536,25.03223,-0.000169,24.021798,-0.0076,1.370
7648.00,7.521379,25.03246,-0.000168,24.021678,-0.0076,1.370
7650.00,7.521690,25.03253,-0.000169,24.021062,-0.0076,1.370
7652.00,7.521569,25.03163,-0.000169,24.020333,-0.0076,1.370
7654.00,7.520994,25.03135,-0.000169,24.021697,-0.0076,1.370
7656.00,7.521308,25.03253,-0.000168,24.021135,-0.0076,1.370
7658.00,7.520759,25.03203,-0.000169,24.021343,-0.0076,1.370
7660.00,7.521012,25.03252,-0.000168,24.021470,-0.0076,1.369
7662.00,7.521166,25.03209,-0.000168,24.021361,-0.0076,1.370
7664.00,7.520478,25.03170,-0.000168,24.020676,-0.0076,1.370
7666.00,7.520856,25.03192,-0.000168,24.021512,-0.0076,1.370
7668.00,7.521085,25.03159,-0.000168,24.021383,-0.0076,1.370
7670.00,7.521410,25.03167,-0.000168,24.021111,-0.0076,1.369
7672.00,7.521040,25.03084,-0.000169,24.021155,-0.0076,1.370
7674.00,7.521320,25.03148,-0.000170,24.021156,-0.0076,1.370
7676.00,7.522242,25.03169,-0.000169,24.021706,-0.0076,1.370
7678.00,7.522540,25.03178,-0.000168,24.020975,-0.0076,1.370
7680.00,7.521900,25.03192,-0.000169,24.021160,-0.0076,1.370
7682.00,7.521658,25.03158,-0.000168,24.021142,-0.0076,1.370
7684.00,7.522325,25.03170,-0.000169,24.021541,-0.0076,1.370
7686.00,7.522051,25.03118,-0.000169,24.021233,-0.0076,1.370
7688.00,7.522195,25.03112,-0.000169,24.020859,-0.0076,1.370
7690.00,7.522522,25.03108,-0.000168,24.021378,-0.0076,1.370
7692.00,7.522464,25.03190,-0.000169,24.021142,-0.0076,1.370
7694.00,7.521806,25.03192,-0.000169,24.020507,-0.0076,1.370
7696.00,7.521171,25.03171,-0.000170,24.021330,-0.0076,1.370
7698.00,7.521344,25.03264,-0.000169,24.022130,-0.0076,1.370
7700.00,7.521499,25.03282,-0.000170,24.021392,-0.0076,1.370
7702.00,7.521595,25.03225,-0.000170,24.021485,-0.0076,1.370
7704.00,7.521904,25.03145,-0.000168,24.021637,-0.0076,1.370
7706.00,7.522136,25.03177,-0.000168,24.021115,-0.0076,1.369
7708.00,7.520874,25.03236,-0.000168,24.020522,-0.0076,1.370
7710.00,7.520742,25.03264,-0.000168,24.021332,-0.0076,1.370
7712.00,7.521162,25.03245,-0.000168,24.021499,-0.0076,1.370
7714.00,7.521541,25.03224,-0.000168,24.021646,-0.0076,1.370
7716.00,7.521783,25.03234,-0.000169,24.021222,-0.0076,1.370
7718.00,7.521392,25.03236,-0.000169,24.021229,-0.0076,1.370
7720.00,7.520638,25.03156,-0.000168,24.020692,-0.0076,1.370
7722.00,7.520437,25.03112,-0.000168,24.021566,-0.0076,1.370
7724.00,7.520610,25.03112,-0.000170,24.022037,-0.0076,1.370
7726.00,7.520212,25.03076,-0.000169,24.021363,-0.0076,1.370
7728.00,7.520822,25.03066,-0.000168,24.021615,-0.0076,1.369
7730.00,7.521475,25.03136,-0.000168,24.021120,-0.0076,1.369
7732.00,7.521259,25.03131,-0.000168,24.021637,-0.0076,1.370
7734.00,7.521355,25.03122,-0.000167,24.021611,-0.0076,1.370
7736.00,7.521706,25.03145,-0.000168,24.021856,-0.0076,1.370
7738.00,7.522110,25.03092,-0.000168,24.021675,-0.0076,1.369
7740.00,7.521642,25.03089,-0.000169,24.021791,-0.0076,1.370
7742.00,7.522179,25.03159,-0.000168,24.021668,-0.0076,1.370
7744.00,7.523203,25.03137,-0.000168,24.020946,-0.0076,1.369
7746.00,7.522861,25.03095,-0.000168,24.021421,-0.0076,1.369
7748.00,7.522367,25.03139,-0.000167,24.021117,-0.0076,1.369
7750.00,7.522202,25.03178,-0.000168,24.021901,-0.0076,1.369
7752.00,7.521705,25.03169,-0.000168,24.021399,-0.0076,1.370
7754.00,7.521409,25.03205,-0.000169,24.021048,-0.0076,1.370
7756.00,7.520857,25.03168,-0.000169,24.021479,-0.0076,1.370
7758.00,7.520536,25.03117,-0.000168,24.021240,-0.0076,1.370
7760.00,7.520378,25.03157,-0.000168,24.021784,-0.0076,1.370
7762.00,7.519908,25.03099,-0.000169,24.021622,-0.0076,1.369
7764.00,7.520665,25.03059,-0.000168,24.021187,-0.0076,1.369
7766.00,7.521144,25.03133,-0.000168,24.021426,-0.0076,1.370
7768.00,7.521586,25.03115,-0.000168,24.021385,-0.0076,1.369
7770.00,7.521219,25.03069,-0.000167,24.021765,-0.0076,1.369
7772.00,7.521645,25.02982,-0.000167,24.021368,-0.0076,1.370
7774.00,7.521771,25.03006,-0.000168,24.021514,-0.0076,1.370
7776.00,7.521393,25.03040,-0.000169,24.021425,-0.0076,1.370
7778.00,7.521131,25.03026,-0.000168,24.020781,-0.0076,1.369
7780.00,7.521788,25.03032,-0.000169,24.021735,-0.0076,1.370
7782.00,7.521566,25.03056,-0.000170,24.021780,-0.0076,1.370
7784.00,7.521247,25.02994,-0.000168,24.022150,-0.0076,1.369
7786.00,7.520909,25.03035,-0.000169,24.021399,-0.0076,1.369
7788.00,7.520813,25.03140,-0.000169,24.021392,-0.0076,1.370
7790.00,7.520655,25.03089,-0.000169,24.021428,-0.0076,1.370
7792.00,7.520770,25.03109,-0.000168,24.021093,-0.0076,1.370
7794.00,7.520781,25.03052,-0.000169,24.021010,-0.0076,1.370
7796.00,7.521423,25.03073,-0.000169,24.021049,-0.0076,1.370
7798.00,7.521360,25.03127,-0.000168,24.021111,-0.0076,1.369
7800.00,7.520692,25.03099,-0.000167,24.021062,-0.0076,1.369
7802.00,7.520108,25.03173,-0.000167,24.021452,-0.0076,1.370
@13,12.0000,24.0
7804.00,7.520686,25.03070,-0.000168,24.021568,-0.0076,1.370
7806.00,7.518789,25.03036,-0.000169,24.020991,-0.0076,1.369
7808.00,7.511626,25.03103,-0.000168,24.021439,-0.0076,1.369
7810.00,7.502711,25.03136,-0.000168,24.021831,-0.0076,1.368
7812.00,7.494517,25.03125,-0.000167,24.021485,-0.0076,1.368
7814.00,7.488632,25.03102,-0.000166,24.020903,-0.0076,1.369
7816.00,7.484962,25.03156,-0.000167,24.020691,-0.0076,1.369
7818.00,7.483026,25.03102,-0.000168,24.020999,-0.0077,1.370
7820.00,7.481446,25.03066,-0.000170,24.021169,-0.0076,1.370
7822.00,7.480227,25.03051,-0.000169,24.021117,-0.0076,1.370
7824.00,7.479803,25.03043,-0.000169,24.021392,-0.0076,1.370
7826.00,7.479550,25.03015,-0.000169,24.021635,-0.0076,1.371
7828.00,7.479046,25.03035,-0.000170,24.021543,-0.0076,1.371
7830.00,7.481790,25.03026,-0.000171,24.021789,-0.0076,1.370
7832.00,7.489720,25.03129,-0.000170,24.021555,-0.0076,1.371
7834.00,7.498317,25.03049,-0.000171,24.020886,-0.0076,1.372
7836.00,7.505466,25.03172,-0.000170,24.020912,-0.0076,1.371
7838.00,7.510187,25.03120,-0.000171,24.020834,-0.0076,1.371
7840.00,7.512448,25.03193,-0.000170,24.021782,-0.0076,1.371
7842.00,7.513901,25.03226,-0.000169,24.021481,-0.0076,1.370
7844.00,7.515615,25.03254,-0.000168,24.021695,-0.0076,1.369
7846.00,7.517078,25.03193,-0.000168,24.020912,-0.0076,1.370
7848.00,7.518362,25.03140,-0.000168,24.021738,-0.0076,1.370
7850.00,7.518612,25.03182,-0.000168,24.021648,-0.0076,1.369
7852.00,7.518232,25.03139,-0.000167,24.021474,-0.0076,1.369
7854.00,7.518780,25.03113,-0.000168,24.021401,-0.0076,1.369
7856.00,7.517918,25.03086,-0.000167,24.020950,-0.0076,1.370
7858.00,7.517151,25.03147,-0.000168,24.020738,-0.0076,1.369
7860.00,7.518091,25.03153,-0.000167,24.021334,-0.0076,1.369
7862.00,7.518158,25.03129,-0.000167,24.021448,-0.0076,1.370
7864.00,7.517217,25.03146,-0.000169,24.021883,-0.0076,1.370
7866.00,7.517789,25.03141,-0.000169,24.021905,-0.0076,1.369
7868.00,7.518449,25.03141,-0.000169,24.021746,-0.0076,1.369
7870.00,7.518454,25.03123,-0.000168,24.021642,-0.0076,1.369
7872.00,7.517987,25.03067,-0.000168,24.021234,-0.0076,1.369
7874.00,7.518202,25.03031,-0.000168,24.021608,-0.0076,1.370
7876.00,7.518589,25.02950,-0.000168,24.021156,-0.0076,1.369
7878.00,7.518066,25.03011,-0.000168,24.021430,-0.0076,1.369
7880.00,7.517978,25.03094,-0.000168,24.020944,-0.0076,1.369
7882.00,7.517889,25.03165,-0.000168,24.021619,-0.0076,1.369
7884.00,7.518711,25.03132,-0.000168,24.021205,-0.0076,1.369
7886.00,7.519222,25.03153,-0.000168,24.020613,-0.0076,1.369
7888.00,7.519290,25.03126,-0.000168,24.021673,-0.0076,1.369
7890.00,7.518653,25.03127,-0.000166,24.021485,-0.0076,1.369
7892.00,7.518418,25.03232,-0.000169,24.021376,-0.0076,1.369
7894.00,7.518935,25.03202,-0.000168,24.020923,-0.0076,1.369
7896.00,7.519471,25.03163,-0.000168,24.021613,-0.0076,1.369
7898.00,7.519783,25.03230,-0.000168,24.020803,-0.0076,1.369
7900.00,7.520234,25.03172,-0.000168,24.021606,-0.0075,1.369
7902.00,7.520347,25.03149,-0.000168,24.021611,-0.0076,1.369
7904.00,7.521123,25.03155,-0.000168,24.021613,-0.0076,1.369
7906.00,7.521879,25.03137,-0.000168,24.021358,-0.0076,1.370
7908.00,7.522282,25.03173,-0.000169,24.021267,-0.0076,1.370
7910.00,7.522313,25.03141,-0.000168,24.021747,-0.0076,1.369
7912.00,7.522791,25.03117,-0.000168,24.021042,-0.0076,1.370
7914.00,7.522866,25.03062,-0.000169,24.021180,-0.0076,1.369
7916.00,7.523648,25.03125,-0.000168,24.021180,-0.0076,1.369
7918.00,7.523378,25.03158,-0.000168,24.021579,-0.0076,1.369
7920.00,7.522837,25.03101,-0.000168,24.021298,-0.0076,1.369
7922.00,7.523304,25.03069,-0.000167,24.021537,-0.0076,1.369
7924.00,7.523160,25.03069,-0.000167,24.021804,-0.0076,1.369
7926.00,7.522746,25.03097,-0.000168,24.021809,-0.0076,1.369
7928.00,7.522339,25.03097,-0.000169,24.022099,-0.0076,1.369
7930.00,7.521524,25.03058,-0.000169,24.021950,-0.0076,1.369
7932.00,7.522064,25.02998,-0.000168,24.021615,-0.0076,1.369
7934.00,7.522355,25.03049,-0.000169,24.021207,-0.0076,1.369
7936.00,7.522576,25.03062,-0.000169,24.021169,-0.0076,1.370
7938.00,7.521476,25.03079,-0.000168,24.021628,-0.0076,1.370
7940.00,7.521551,25.03014,-0.000169,24.020729,-0.0076,1.370
7942.00,7.521401,25.02998,-0.000168,24.021852,-0.0076,1.369
7944.00,7.521080,25.03083,-0.000168,24.021104,-0.0076,1.369
7946.00,7.520792,25.03078,-0.000168,24.020654,-0.0076,1.369
7948.00,7.520873,25.03092,-0.000168,24.021388,-0.0076,1.369
7950.00,7.520767,25.03170,-0.000168,24.020988,-0.0076,1.370
7952.00,7.521099,25.03154,-0.000169,24.020986,-0.0076,1.370
7954.00,7.521554,25.03125,-0.000169,24.021031,-0.0076,1.370
7956.00,7.521944,25.03112,-0.000168,24.021155,-0.0076,1.369
7958.00,7.522817,25.03131,-0.000168,24.021508,-0.0076,1.370
7960.00,7.523134,25.03166,-0.000170,24.021818,-0.0076,1.370
7962.00,7.523084,25.03157,-0.000170,24.021615,-0.0076,1.369
7964.00,7.523031,25.03173,-0.000169,24.021548,-0.0076,1.369
7966.00,7.522191,25.03145,-0.000168,24.022095,-0.0076,1.369
7968.00,7.522498,25.03048,-0.000167,24.021365,-0.0076,1.369
7970.00,7.523241,25.03042,-0.000167,24.021060,-0.0076,1.369
7972.00,7.524204,25.03095,-0.000168,24.021378,-0.0076,1.369
7974.00,7.523550,25.03045,-0.000167,24.022063,-0.0075,1.369
7976.00,7.523183,25.03048,-0.000169,24.022133,-0.0076,1.369
7978.00,7.523911,25.03051,-0.000169,24.022175,-0.0076,1.369
7980.00,7.523946,25.03007,-0.000169,24.021659,-0.0076,1.369
7982.00,7.523738,25.03020,-0.000168,24.021216,-0.0076,1.369
7984.00,7.523341,25.03029,-0.000168,24.021751,-0.0076,1.369
7986.00,7.523827,25.02982,-0.000168,24.021586,-0.0076,1.369
7988.00,7.524209,25.03008,-0.000167,24.021017,-0.0076,1.369
7990.00,7.523785,25.03072,-0.000168,24.021474,-0.0076,1.370
7992.00,7.523465,25.03052,-0.000168,24.021285,-0.0076,1.369
7994.00,7.523023,25.03025,-0.000169,24.021426,-0.0076,1.369
7996.00,7.523425,25.03054,-0.000169,24.021659,-0.0076,1.369
7998.00,7.522399,25.03094,-0.000168,24.021403,-0.0076,1.369
8000.00,7.522422,25.03092,-0.000168,24.021867,-0.0076,1.369
8002.00,7.522890,25.03122,-0.000169,24.021296,-0.0076,1.370
8004.00,7.522641,25.03162,-0.000169,24.021169,-0.0076,1.369
8006.00,7.522086,25.03121,-0.000168,24.020756,-0.0076,1.368
8008.00,7.521885,25.03014,-0.000168,24.021243,-0.0076,1.369
8010.00,7.522024,25.03048,-0.000168,24.020984,-0.0076,1.370
8012.00,7.521868,25.03085,-0.000169,24.020574,-0.0076,1.369
8014.00,7.521267,25.03148,-0.000169,24.021281,-0.0076,1.369
8016.00,7.521052,25.03155,-0.000169,24.021412,-0.0076,1.370
8018.00,7.521466,25.03131,-0.000169,24.021758,-0.0076,1.369
8020.00,7.521147,25.03071,-0.000169,24.021515,-0.0076,1.369
8022.00,7.521478,25.03059,-0.000168,24.020681,-0.0076,1.369
8024.00,7.521215,25.03100,-0.000169,24.021648,-0.0076,1.369
8026.00,7.520593,25.03116,-0.000169,24.021842,-0.0076,1.369
8028.00,7.520446,25.03192,-0.000169,24.021156,-0.0076,1.369
8030.00,7.520626,25.03091,-0.000169,24.021280,-0.0076,1.369
8032.00,7.521371,25.03115,-0.000170,24.020808,-0.0076,1.369
8034.00,7.521787,25.03083,-0.000169,24.021269,-0.0076,1.369
8036.00,7.521529,25.03155,-0.000169,24.021336,-0.0076,1.369
8038.00,7.521676,25.03288,-0.000168,24.021162,-0.0076,1.370
8040.00,7.522012,25.03249,-0.000168,24.021341,-0.0076,1.369
8042.00,7.521721,25.03179,-0.000169,24.021597,-0.0076,1.369
8044.00,7.521347,25.03067,-0.000170,24.021233,-0.0076,1.370
8046.00,7.521731,25.03097,-0.000169,24.022482,-0.0075,1.369
8048.00,7.521544,25.03158,-0.000169,24.021243,-0.0075,1.369
8050.00,7.521691,25.03124,-0.000169,24.021358,-0.0076,1.369
8052.00,7.521726,25.03121,-0.000169,24.021044,-0.0076,1.369
8054.00,7.521919,25.03127,-0.000169,24.021383,-0.0076,1.369
8056.00,7.522488,25.03135,-0.000169,24.020952,-0.0076,1.370
8058.00,7.522340,25.03029,-0.000169,24.021249,-0.0076,1.369
8060.00,7.522396,25.03051,-0.000170,24.021044,-0.0076,1.369
8062.00,7.522776,25.03049,-0.000169,24.021352,-0.0076,1.369
8064.00,7.522539,25.03092,-0.000169,24.021327,-0.0076,1.369
8066.00,7.521661,25.03111,-0.000169,24.022054,-0.0076,1.370
8068.00,7.521615,25.03149,-0.000168,24.021031,-0.0076,1.370
8070.00,7.522796,25.03000,-0.000168,24.021106,-0.0076,1.370
8072.00,7.522120,25.03048,-0.000169,24.021149,-0.0076,1.369
8074.00,7.521958,25.03037,-0.000169,24.021432,-0.0077,1.370
8076.00,7.522546,25.03032,-0.000169,24.021310,-0.0076,1.369
8078.00,7.522956,25.03079,-0.000168,24.020801,-0.0076,1.369
8080.00,7.523376,25.03096,-0.000168,24.021343,-0.0076,1.369
8082.00,7.523232,25.03133,-0.000168,24.020950,-0.0076,1.369
8084.00,7.521905,25.03108,-0.000167,24.021987,-0.0076,1.369
8086.00,7.521345,25.02984,-0.000168,24.021113,-0.0076,1.369
8088.00,7.521200,25.03073,-0.000168,24.021095,-0.0076,1.369
8090.00,7.520994,25.03174,-0.000169,24.020645,-0.0076,1.369
8092.00,7.521732,25.03125,-0.000169,24.021120,-0.0076,1.369
8094.00,7.521338,25.03161,-0.000170,24.021912,-0.0076,1.369
8096.00,7.521740,25.03179,-0.000168,24.021954,-0.0076,1.369
8098.00,7.521290,25.03123,-0.000168,24.021698,-0.0076,1.369
8100.00,7.521919,25.03091,-0.000167,24.021151,-0.0076,1.369
8102.00,7.521267,25.03103,-0.000168,24.021332,-0.0076,1.369
8104.00,7.521132,25.03106,-0.000169,24.020939,-0.0076,1.369
8106.00,7.521116,25.03089,-0.000169,24.021316,-0.0076,1.369
8108.00,7.521041,25.03019,-0.000168,24.021091,-0.0076,1.369
8110.00,7.521222,25.03041,-0.000168,24.021198,-0.0076,1.369
8112.00,7.521237,25.03066,-0.000169,24.021156,-0.0076,1.370
8114.00,7.520847,25.03041,-0.000169,24.021726,-0.0076,1.369
8116.00,7.521473,25.03017,-0.000169,24.021278,-0.0076,1.369
8118.00,7.521498,25.02976,-0.000168,24.021196,-0.0076,1.369
8120.00,7.521793,25.03058,-0.000169,24.021361,-0.0076,1.369
8122.00,7.522037,25.03026,-0.000169,24.021642,-0.0076,1.370
8124.00,7.521980,25.03022,-0.000169,24.021494,-0.0076,1.369
8126.00,7.521969,25.03070,-0.000169,24.021113,-0.0076,1.368
8128.00,7.522988,25.03146,-0.000168,24.020988,-0.0076,1.368
8130.00,7.523095,25.03080,-0.000169,24.021530,-0.0076,1.369
8132.00,7.523346,25.03069,-0.000169,24.021169,-0.0076,1.369
8134.00,7.523235,25.03088,-0.000169,24.020950,-0.0076,1.369
8136.00,7.522795,25.03027,-0.000169,24.021276,-0.0076,1.369
8138.00,7.522825,25.03074,-0.000170,24.021307,-0.0076,1.369
8140.00,7.522906,25.03070,-0.000169,24.020901,-0.0076,1.368
8142.00,7.521729,25.03044,-0.000169,24.021115,-0.0076,1.369
8144.00,7.521594,25.03092,-0.000170,24.021222,-0.0076,1.369
8146.00,7.521549,25.03136,-0.000169,24.020872,-0.0076,1.369
8148.00,7.522218,25.03169,-0.000168,24.021439,-0.0076,1.369
8150.00,7.522294,25.03171,-0.000169,24.020991,-0.0076,1.368
8152.00,7.521804,25.03108,-0.000168,24.021280,-0.0076,1.369
8154.00,7.521219,25.03059,-0.000169,24.020884,-0.0076,1.369
8156.00,7.520918,25.02993,-0.000169,24.020785,-0.0076,1.369
8158.00,7.521468,25.02946,-0.000168,24.021791,-0.0076,1.369
8160.00,7.521558,25.03056,-0.000167,24.020944,-0.0076,1.369
8162.00,7.521507,25.03066,-0.000169,24.021211,-0.0076,1.369
8164.00,7.521792,25.03090,-0.000168,24.020520,-0.0076,1.369
8166.00,7.521763,25.03132,-0.000168,24.021530,-0.0076,1.369
8168.00,7.521581,25.03152,-0.000169,24.021314,-0.0076,1.369
8170.00,7.522360,25.03100,-0.000169,24.020913,-0.0076,1.368
8172.00,7.521641,25.03008,-0.000169,24.021608,-0.0076,1.368
8174.00,7.520930,25.02946,-0.000169,24.021073,-0.0076,1.368
8176.00,7.521113,25.02964,-0.000169,24.020901,-0.0076,1.369
8178.00,7.520861,25.03031,-0.000168,24.020788,-0.0076,1.370
8180.00,7.520836,25.03091,-0.000170,24.021512,-0.0076,1.369
8182.00,7.521219,25.03056,-0.000169,24.021782,-0.0076,1.369
8184.00,7.520953,25.03015,-0.000168,24.021363,-0.0076,1.369
8186.00,7.521357,25.02953,-0.000168,24.020955,-0.0076,1.369
8188.00,7.521996,25.02938,-0.000168,24.021187,-0.0076,1.369
8190.00,7.522186,25.02994,-0.000168,24.021544,-0.0076,1.369
8192.00,7.521982,25.03016,-0.000168,24.021334,-0.0076,1.369
8194.00,7.521647,25.02990,-0.000169,24.021153,-0.0076,1.369
8196.00,7.522086,25.03045,-0.000169,24.021599,-0.0076,1.369
8198.00,7.522025,25.03016,-0.000169,24.021416,-0.0076,1.369
8200.00,7.521672,25.03070,-0.000169,24.020865,-0.0076,1.369
8202.00,7.521494,25.03033,-0.000169,24.021058,-0.0076,1.369
8204.00,7.522103,25.02966,-0.000170,24.021620,-0.0076,1.369
8206.00,7.522380,25.03058,-0.000169,24.021388,-0.0076,1.369
8208.00,7.522678,25.03053,-0.000169,24.021276,-0.0076,1.369
8210.00,7.522202,25.02983,-0.000168,24.021098,-0.0076,1.368
8212.00,7.522093,25.03081,-0.000168,24.021084,-0.0076,1.369
8214.00,7.522101,25.02986,-0.000169,24.021439,-0.0076,1.369
8216.00,7.522741,25.03006,-0.000169,24.021093,-0.0076,1.369
8218.00,7.521753,25.03084,-0.000169,24.021387,-0.0076,1.369
8220.00,7.522168,25.03058,-0.000169,24.020843,-0.0076,1.369
8222.00,7.523170,25.03105,-0.000169,24.021314,-0.0076,1.369
8224.00,7.523696,25.03109,-0.000169,24.021245,-0.0076,1.369
8226.00,7.522958,25.03044,-0.000169,24.020937,-0.0076,1.369
8228.00,7.523227,25.03117,-0.000169,24.020865,-0.0076,1.369
8230.00,7.523272,25.03108,-0.000169,24.021276,-0.0076,1.369
8232.00,7.522856,25.03138,-0.000169,24.020758,-0.0076,1.369
8234.00,7.522817,25.03128,-0.000170,24.020593,-0.0076,1.369
8236.00,7.522327,25.03047,-0.000169,24.020658,-0.0076,1.369
8238.00,7.522872,25.03043,-0.000168,24.021582,-0.0076,1.369
8240.00,7.523227,25.03061,-0.000169,24.021265,-0.0076,1.369
8242.00,7.522749,25.03118,-0.000170,24.022077,-0.0076,1.369
8244.00,7.522930,25.03197,-0.000169,24.021194,-0.0076,1.369
8246.00,7.522328,25.03083,-0.000168,24.020912,-0.0076,1.369
8248.00,7.522249,25.03083,-0.000168,24.021082,-0.0076,1.369
8250.00,7.522679,25.03052,-0.000168,24.021249,-0.0076,1.368
8252.00,7.521869,25.03060,-0.000168,24.021053,-0.0076,1.369
8254.00,7.521597,25.03075,-0.000169,24.020888,-0.0076,1.369
8256.00,7.522264,25.03043,-0.000168,24.020935,-0.0076,1.368
8258.00,7.521859,25.03057,-0.000168,24.021200,-0.0076,1.369
8260.00,7.520683,25.03062,-0.000169,24.021068,-0.0076,1.369
8262.00,7.520110,25.03049,-0.000169,24.021673,-0.0076,1.369
8264.00,7.520760,25.03122,-0.000168,24.021653,-0.0076,1.369
8266.00,7.521210,25.03215,-0.000168,24.022005,-0.0076,1.369
8268.00,7.521642,25.03205,-0.000168,24.021390,-0.0076,1.369
8270.00,7.521552,25.03201,-0.000169,24.021961,-0.0076,1.369
8272.00,7.521537,25.03131,-0.000169,24.020981,-0.0076,1.369
8274.00,7.521529,25.03140,-0.000168,24.021285,-0.0076,1.368
8276.00,7.521841,25.03184,-0.000169,24.020961,-0.0076,1.369
8278.00,7.521693,25.03235,-0.000168,24.021523,-0.0076,1.369
8280.00,7.521758,25.03197,-0.000169,24.021202,-0.0076,1.369
8282.00,7.520896,25.03208,-0.000168,24.021189,-0.0076,1.368
8284.00,7.521054,25.03199,-0.000167,24.021048,-0.0076,1.369
8286.00,7.521393,25.03236,-0.000169,24.021309,-0.0076,1.368
8288.00,7.522048,25.03190,-0.000168,24.021546,-0.0076,1.368
8290.00,7.522761,25.03154,-0.000169,24.021370,-0.0076,1.369
8292.00,7.523193,25.03302,-0.000169,24.021169,-0.0076,1.369
8294.00,7.523261,25.03214,-0.000168,24.021356,-0.0076,1.369
8296.00,7.522273,25.03183,-0.000169,24.021450,-0.0076,1.369
8298.00,7.521142,25.03185,-0.000168,24.021289,-0.0076,1.369
8300.00,7.520979,25.03160,-0.000168,24.021233,-0.0076,1.369
8302.00,7.522773,25.03071,-0.000168,24.021104,-0.0076,1.368
8304.00,7.523098,25.03063,-0.000168,24.021468,-0.0076,1.368
8306.00,7.523305,25.03071,-0.000169,24.021633,-0.0076,1.369
8308.00,7.523059,25.03079,-0.000169,24.020886,-0.0076,1.369
8310.00,7.522384,25.03145,-0.000169,24.020797,-0.0076,1.368
8312.00,7.522416,25.03113,-0.000169,24.020877,-0.0076,1.368
8314.00,7.522371,25.03067,-0.000168,24.021528,-0.0076,1.368
8316.00,7.522859,25.03042,-0.000168,24.021338,-0.0076,1.369
8318.00,7.522305,25.02977,-0.000169,24.021976,-0.0076,1.369
8320.00,7.522022,25.02969,-0.000169,24.021568,-0.0076,1.369
8322.00,7.521812,25.03000,-0.000168,24.020973,-0.0076,1.369
8324.00,7.522668,25.03110,-0.000168,24.021851,-0.0076,1.368
8326.00,7.523291,25.03129,-0.000170,24.021637,-0.0076,1.369
8328.00,7.523640,25.03122,-0.000169,24.021454,-0.0076,1.369
8330.00,7.522842,25.03223,-0.000169,24.020961,-0.0076,1.369
8332.00,7.522967,25.03187,-0.000169,24.020598,-0.0076,1.368
8334.00,7.523260,25.03186,-0.000168,24.021189,-0.0076,1.368
8336.00,7.523399,25.03135,-0.000169,24.021403,-0.0076,1.368
8338.00,7.522659,25.03124,-0.000169,24.021584,-0.0076,1.369
8340.00,7.522274,25.03122,-0.000170,24.021773,-0.0076,1.369
8342.00,7.521954,25.03137,-0.000169,24.021749,-0.0076,1.368
8344.00,7.522161,25.03174,-0.000168,24.021368,-0.0076,1.368
8346.00,7.522155,25.03164,-0.000168,24.021205,-0.0076,1.369
8348.00,7.521871,25.03212,-0.000169,24.021218,-0.0077,1.369
8350.00,7.521390,25.03176,-0.000168,24.021562,-0.0076,1.368
8352.00,7.521147,25.03106,-0.000168,24.021586,-0.0076,1.368
8354.00,7.521447,25.03080,-0.000169,24.021086,-0.0076,1.369
8356.00,7.522068,25.03102,-0.000169,24.021575,-0.0076,1.369
8358.00,7.522264,25.03148,-0.000169,24.020926,-0.0076,1.369
8360.00,7.522186,25.03081,-0.000168,24.021118,-0.0076,1.368
8362.00,7.521882,25.03053,-0.000168,24.021394,-0.0076,1.368
8364.00,7.521462,25.03152,-0.000169,24.021106,-0.0076,1.369
8366.00,7.521555,25.03159,-0.000169,24.020750,-0.0076,1.369
8368.00,7.521262,25.03107,-0.000167,24.021236,-0.0076,1.368
8370.00,7.521534,25.03127,-0.000169,24.021151,-0.0076,1.369
8372.00,7.522576,25.03085,-0.000169,24.021669,-0.0076,1.368
8374.00,7.522482,25.03168,-0.000169,24.021535,-0.0076,1.368
8376.00,7.522479,25.03150,-0.000169,24.020903,-0.0076,1.369
8378.00,7.521416,25.03141,-0.000170,24.020883,-0.0076,1.369
8380.00,7.521877,25.03108,-0.000169,24.020859,-0.0076,1.368
8382.00,7.522351,25.03114,-0.000169,24.021483,-0.0076,1.368
8384.00,7.522866,25.03099,-0.000170,24.021359,-0.0076,1.369
8386.00,7.522590,25.03135,-0.000169,24.020977,-0.0076,1.370
8388.00,7.522554,25.03092,-0.000169,24.020897,-0.0076,1.368
8390.00,7.522782,25.03085,-0.000169,24.021394,-0.0076,1.368
8392.00,7.522599,25.03033,-0.000169,24.021323,-0.0076,1.368
8394.00,7.522551,25.03061,-0.000170,24.021680,-0.0076,1.368
8396.00,7.522851,25.03041,-0.000169,24.020551,-0.0076,1.368
8398.00,7.523081,25.03048,-0.000169,24.020662,-0.0076,1.369
8400.00,7.523212,25.03118,-0.000169,24.021504,-0.0076,1.368
8402.00,7.522983,25.03086,-0.000169,24.021120,-0.0076,1.368
@14,12.0000,24.0
8404.00,7.522349,25.03062,-0.000167,24.020698,-0.0076,1.368
8406.00,7.520339,25.03052,-0.000169,24.021216,-0.0076,1.369
8408.00,7.512719,25.03031,-0.000169,24.021608,-0.0076,1.368
8410.00,7.504311,25.03123,-0.000169,24.020642,-0.0076,1.367
8412.00,7.496464,25.03118,-0.000168,24.020776,-0.0076,1.367
8414.00,7.490407,25.03123,-0.000168,24.021198,-0.0076,1.367
8416.00,7.487127,25.03214,-0.000169,24.022500,-0.0076,1.368
8418.00,7.485382,25.03216,-0.000169,24.022027,-0.0076,1.369
8420.00,7.484890,25.03204,-0.000169,24.021189,-0.0076,1.369
8422.00,7.484020,25.03155,-0.000171,24.020814,-0.0076,1.369
8424.00,7.483568,25.03168,-0.000171,24.021628,-0.0076,1.370
8426.00,7.483013,25.03178,-0.000170,24.021651,-0.0076,1.370
8428.00,7.482089,25.03137,-0.000170,24.020866,-0.0076,1.370
8430.00,7.484265,25.03078,-0.000170,24.020616,-0.0076,1.370
8432.00,7.491213,25.03173,-0.000170,24.021120,-0.0076,1.370
8434.00,7.500352,25.03137,-0.000170,24.021367,-0.0076,1.371
8436.00,7.507630,25.03085,-0.000172,24.021035,-0.0076,1.371
8438.00,7.512093,25.03065,-0.000170,24.020812,-0.0076,1.370
8440.00,7.515069,25.03225,-0.000169,24.021097,-0.0076,1.370
8442.00,7.517311,25.03170,-0.000169,24.020930,-0.0076,1.369
8444.00,7.518778,25.03140,-0.000168,24.020458,-0.0076,1.369
8446.00,7.518353,25.03144,-0.000168,24.020875,-0.0076,1.369
8448.00,7.518465,25.03154,-0.000169,24.021305,-0.0076,1.369
8450.00,7.518904,25.03173,-0.000168,24.021889,-0.0076,1.369
8452.00,7.519439,25.03197,-0.000168,24.021805,-0.0076,1.368
8454.00,7.520009,25.03218,-0.000168,24.020754,-0.0076,1.368
8456.00,7.520281,25.03171,-0.000168,24.021088,-0.0076,1.368
8458.00,7.520444,25.03184,-0.000169,24.021033,-0.0076,1.369
8460.00,7.520192,25.03134,-0.000169,24.020538,-0.0076,1.369
8462.00,7.519492,25.03041,-0.000168,24.021149,-0.0076,1.369
8464.00,7.519751,25.03067,-0.000168,24.021064,-0.0076,1.368
8466.00,7.519485,25.03020,-0.000168,24.020995,-0.0076,1.368
8468.00,7.519226,25.02969,-0.000169,24.021097,-0.0076,1.369
8470.00,7.519092,25.03016,-0.000169,24.021109,-0.0076,1.369
8472.00,7.519242,25.03020,-0.000168,24.021164,-0.0076,1.368
8474.00,7.518397,25.03057,-0.000168,24.021222,-0.0076,1.368
8476.00,7.518817,25.03021,-0.000169,24.020872,-0.0076,1.368
8478.00,7.518939,25.03012,-0.000169,24.021610,-0.0076,1.369
8480.00,7.518327,25.03035,-0.000169,24.020857,-0.0076,1.368
8482.00,7.518968,25.03081,-0.000169,24.021156,-0.0076,1.369
8484.00,7.519791,25.03058,-0.000169,24.021301,-0.0076,1.368
8486.00,7.519749,25.03062,-0.000169,24.021508,-0.0076,1.368
8488.00,7.519567,25.03171,-0.000169,24.021080,-0.0076,1.368
8490.00,7.520274,25.03111,-0.000168,24.021736,-0.0076,1.369
8492.00,7.521130,25.03155,-0.000168,24.021088,-0.0076,1.368
8494.00,7.521668,25.03002,-0.000169,24.021187,-0.0076,1.368
8496.00,7.521184,25.03047,-0.000168,24.021483,-0.0076,1.368
8498.00,7.521042,25.03031,-0.000168,24.021191,-0.0076,1.368
8500.00,7.521548,25.03072,-0.000169,24.021488,-0.0076,1.368
8502.00,7.521801,25.03111,-0.000169,24.021932,-0.0076,1.369
8504.00,7.521788,25.03193,-0.000170,24.021271,-0.0076,1.368
8506.00,7.521469,25.03121,-0.000170,24.021303,-0.0076,1.368
8508.00,7.521487,25.03168,-0.000168,24.021194,-0.0076,1.368
8510.00,7.521225,25.03148,-0.000169,24.021118,-0.0076,1.368
8512.00,7.521130,25.03149,-0.000169,24.020997,-0.0076,1.368
8514.00,7.521677,25.03187,-0.000168,24.021088,-0.0076,1.368
8516.00,7.521716,25.03143,-0.000169,24.021405,-0.0076,1.368
8518.00,7.521933,25.03127,-0.000169,24.021093,-0.0076,1.368
8520.00,7.522155,25.03122,-0.000169,24.021871,-0.0076,1.368
8522.00,7.522088,25.03140,-0.000169,24.021338,-0.0076,1.369
8524.00,7.522759,25.03227,-0.000169,24.021479,-0.0076,1.369
8526.00,7.524061,25.03211,-0.000169,24.021858,-0.0076,1.368
8528.00,7.523435,25.03180,-0.000169,24.021247,-0.0076,1.368
8530.00,7.522719,25.03188,-0.000169,24.021512,-0.0076,1.368
8532.00,7.522245,25.03165,-0.000168,24.021474,-0.0076,1.368
8534.00,7.523253,25.03156,-0.000167,24.021405,-0.0076,1.369
8536.00,7.523245,25.03149,-0.000169,24.021053,-0.0076,1.368
8538.00,7.523047,25.03127,-0.000169,24.020413,-0.0076,1.368
8540.00,7.523450,25.03144,-0.000169,24.021089,-0.0076,1.368
8542.00,7.522850,25.03147,-0.000169,24.020908,-0.0076,1.368
8544.00,7.522334,25.03149,-0.000170,24.020859,-0.0077,1.367
8546.00,7.523049,25.03120,-0.000168,24.021321,-0.0076,1.368
8548.00,7.523285,25.03044,-0.000169,24.021432,-0.0076,1.368
8550.00,7.523859,25.03015,-0.000169,24.021015,-0.0076,1.368
8552.00,7.523772,25.03120,-0.000168,24.021765,-0.0076,1.368
8554.00,7.523579,25.03119,-0.000168,24.021883,-0.0076,1.368
8556.00,7.523524,25.03184,-0.000167,24.021262,-0.0076,1.368
8558.00,7.523426,25.03179,-0.000168,24.021214,-0.0076,1.368
8560.00,7.523645,25.03238,-0.000169,24.021642,-0.0076,1.368
8562.00,7.522393,25.03203,-0.000168,24.021147,-0.0076,1.368
8564.00,7.522212,25.03129,-0.000170,24.021397,-0.0076,1.369
8566.00,7.522723,25.03166,-0.000169,24.021234,-0.0076,1.368
8568.00,7.522349,25.03180,-0.000168,24.021425,-0.0076,1.368
8570.00,7.522082,25.03243,-0.000167,24.021624,-0.0076,1.368
8572.00,7.522057,25.03224,-0.000168,24.021204,-0.0076,1.368
8574.00,7.522568,25.03301,-0.000169,24.021892,-0.0076,1.368
8576.00,7.522619,25.03337,-0.000168,24.021341,-0.0076,1.368
8578.00,7.522719,25.03332,-0.000168,24.021084,-0.0076,1.368
8580.00,7.523032,25.03169,-0.000169,24.020439,-0.0076,1.368
8582.00,7.522535,25.03076,-0.000169,24.021147,-0.0076,1.368
8584.00,7.522617,25.03145,-0.000168,24.021347,-0.0076,1.368
8586.00,7.522598,25.03185,-0.000169,24.021029,-0.0076,1.368
8588.00,7.522922,25.03255,-0.000168,24.021165,-0.0076,1.369
8590.00,7.523062,25.03266,-0.000168,24.020796,-0.0076,1.368
8592.00,7.523165,25.03206,-0.000168,24.020747,-0.0076,1.368
8594.00,7.522849,25.03192,-0.000169,24.020953,-0.0076,1.368
8596.00,7.523611,25.03160,-0.000170,24.021397,-0.0076,1.368
8598.00,7.523730,25.03174,-0.000169,24.021229,-0.0076,1.368
8600.00,7.523624,25.03138,-0.000169,24.021798,-0.0076,1.368
8602.00,7.523190,25.03054,-0.000169,24.021193,-0.0076,1.368
8604.00,7.522817,25.03121,-0.000170,24.020720,-0.0076,1.369
8606.00,7.522289,25.03149,-0.000170,24.021029,-0.0076,1.368
8608.00,7.522961,25.03174,-0.000170,24.021187,-0.0076,1.368
8610.00,7.523147,25.03179,-0.000168,24.020732,-0.0076,1.367
8612.00,7.522981,25.03153,-0.000168,24.021339,-0.0076,1.367
8614.00,7.523061,25.03153,-0.000169,24.021825,-0.0076,1.368
8616.00,7.523633,25.03198,-0.000169,24.020792,-0.0076,1.369
8618.00,7.523492,25.03199,-0.000170,24.021080,-0.0076,1.368
8620.00,7.522584,25.03162,-0.000169,24.021140,-0.0076,1.368
8622.00,7.522414,25.03227,-0.000169,24.021425,-0.0076,1.368
8624.00,7.522779,25.03183,-0.000167,24.021541,-0.0076,1.367
8626.00,7.522953,25.03204,-0.000169,24.021376,-0.0076,1.368
8628.00,7.522224,25.03172,-0.000169,24.021504,-0.0076,1.367
8630.00,7.521834,25.03086,-0.000169,24.021291,-0.0076,1.368
8632.00,7.522020,25.03110,-0.000169,24.021358,-0.0076,1.368
8634.00,7.522595,25.03016,-0.000170,24.021762,-0.0076,1.368
8636.00,7.522407,25.03005,-0.000171,24.020975,-0.0076,1.368
8638.00,7.522097,25.03089,-0.000169,24.020984,-0.0076,1.368
8640.00,7.522036,25.03056,-0.000170,24.020783,-0.0076,1.368
8642.00,7.522356,25.03037,-0.000169,24.021606,-0.0076,1.368
8644.00,7.522795,25.03107,-0.000169,24.020665,-0.0076,1.368
8646.00,7.523533,25.03161,-0.000168,24.021488,-0.0076,1.368
8648.00,7.524111,25.03058,-0.000170,24.021262,-0.0076,1.368
8650.00,7.524484,25.03018,-0.000169,24.021341,-0.0076,1.368
8652.00,7.524115,25.03006,-0.000169,24.021539,-0.0076,1.368
8654.00,7.523771,25.02978,-0.000169,24.020886,-0.0076,1.368
8656.00,7.523657,25.03053,-0.000168,24.021425,-0.0076,1.368
8658.00,7.523454,25.03084,-0.000169,24.020897,-0.0076,1.368
8660.00,7.522534,25.03002,-0.000170,24.021204,-0.0076,1.368
8662.00,7.522602,25.03055,-0.000168,24.020694,-0.0076,1.368
8664.00,7.522270,25.03015,-0.000169,24.021169,-0.0076,1.368
8666.00,7.522014,25.02999,-0.000169,24.021798,-0.0076,1.367
8668.00,7.522087,25.03053,-0.000169,24.021903,-0.0076,1.368
8670.00,7.521747,25.03103,-0.000168,24.021543,-0.0076,1.368
8672.00,7.522036,25.03195,-0.000169,24.021205,-0.0076,1.368
8674.00,7.522833,25.03237,-0.000169,24.020930,-0.0076,1.368
8676.00,7.522758,25.03222,-0.000169,24.020674,-0.0076,1.367
8678.00,7.522340,25.03284,-0.000169,24.021573,-0.0076,1.367
8680.00,7.523014,25.03241,-0.000168,24.021486,-0.0076,1.367
8682.00,7.523461,25.03192,-0.000167,24.021617,-0.0076,1.368
8684.00,7.522668,25.03228,-0.000168,24.021194,-0.0076,1.368
8686.00,7.522945,25.03269,-0.000169,24.020866,-0.0076,1.368
8688.00,7.523047,25.03321,-0.000169,24.021098,-0.0076,1.367
8690.00,7.521955,25.03284,-0.000168,24.021555,-0.0076,1.367
8692.00,7.522366,25.03234,-0.000169,24.021577,-0.0076,1.368
8694.00,7.522648,25.03197,-0.000169,24.021372,-0.0076,1.369
8696.00,7.522490,25.03229,-0.000170,24.021049,-0.0076,1.368
8698.00,7.523277,25.03255,-0.000169,24.022075,-0.0076,1.368
8700.00,7.523419,25.03272,-0.000169,24.021269,-0.0076,1.368
8702.00,7.523909,25.03244,-0.000170,24.021329,-0.0076,1.368
8704.00,7.523504,25.03181,-0.000169,24.021548,-0.0076,1.368
8706.00,7.523409,25.03197,-0.000169,24.020478,-0.0076,1.367
8708.00,7.523041,25.03182,-0.000169,24.020952,-0.0076,1.367
8710.00,7.521550,25.03182,-0.000170,24.021780,-0.0076,1.368
8712.00,7.521405,25.03152,-0.000170,24.021126,-0.0076,1.368
8714.00,7.522163,25.03209,-0.000170,24.021039,-0.0076,1.368
8716.00,7.522206,25.03230,-0.000171,24.021198,-0.0077,1.368
8718.00,7.522368,25.03188,-0.000169,24.020696,-0.0076,1.367
8720.00,7.521957,25.03239,-0.000169,24.021490,-0.0076,1.368
8722.00,7.523046,25.03223,-0.000169,24.021242,-0.0076,1.367
8724.00,7.522438,25.03216,-0.000168,24.021450,-0.0076,1.367
8726.00,7.521881,25.03230,-0.000168,24.021608,-0.0076,1.368
8728.00,7.521361,25.03204,-0.000168,24.021361,-0.0076,1.367
8730.00,7.520702,25.03209,-0.000168,24.020738,-0.0076,1.367
8732.00,7.520936,25.03190,-0.000168,24.021700,-0.0076,1.367
8734.00,7.521853,25.03191,-0.000167,24.021553,-0.0076,1.368
8736.00,7.522476,25.03202,-0.000168,24.021639,-0.0076,1.368
8738.00,7.522699,25.03180,-0.000168,24.020944,-0.0076,1.368
8740.00,7.522599,25.03222,-0.000170,24.021214,-0.0076,1.368
8742.00,7.523527,25.03173,-0.000170,24.021303,-0.0076,1.368
8744.00,7.523102,25.03155,-0.000169,24.021914,-0.0076,1.368
8746.00,7.522345,25.03160,-0.000169,24.021258,-0.0076,1.367
8748.00,7.522291,25.03190,-0.000169,24.021479,-0.0076,1.367
8750.00,7.522310,25.03165,-0.000167,24.021874,-0.0076,1.367
8752.00,7.521406,25.03147,-0.000168,24.021191,-0.0076,1.368
8754.00,7.520864,25.03211,-0.000169,24.021691,-0.0077,1.368
8756.00,7.521229,25.03292,-0.000168,24.021359,-0.0076,1.367
8758.00,7.521582,25.03326,-0.000168,24.021093,-0.0076,1.368
8760.00,7.521546,25.03337,-0.000169,24.020747,-0.0076,1.368
8762.00,7.520939,25.03209,-0.000169,24.021387,-0.0076,1.367
8764.00,7.522118,25.03199,-0.000170,24.021664,-0.0076,1.368
8766.00,7.522451,25.03206,-0.000169,24.020964,-0.0076,1.368
8768.00,7.522866,25.03286,-0.000169,24.020580,-0.0076,1.368
8770.00,7.522549,25.03290,-0.000168,24.021519,-0.0076,1.368
8772.00,7.522006,25.03323,-0.000168,24.021236,-0.0076,1.367
8774.00,7.522254,25.03346,-0.000167,24.021689,-0.0076,1.368
8776.00,7.522623,25.03285,-0.000167,24.021675,-0.0076,1.368
8778.00,7.522337,25.03367,-0.000168,24.021557,-0.0076,1.368
8780.00,7.522196,25.03282,-0.000168,24.021517,-0.0076,1.367
8782.00,7.521791,25.03337,-0.000168,24.021285,-0.0076,1.368
8784.00,7.521711,25.03412,-0.000169,24.021260,-0.0076,1.368
8786.00,7.521974,25.03383,-0.000167,24.021653,-0.0076,1.367
8788.00,7.521795,25.03309,-0.000167,24.021950,-0.0076,1.368
8790.00,7.521933,25.03264,-0.000168,24.021196,-0.0076,1.368
8792.00,7.521613,25.03306,-0.000169,24.021289,-0.0076,1.368
8794.00,7.521827,25.03406,-0.000168,24.021648,-0.0076,1.368
8796.00,7.522317,25.03405,-0.000168,24.021155,-0.0076,1.368
8798.00,7.522714,25.03420,-0.000168,24.021269,-0.0076,1.367
8800.00,7.522642,25.03371,-0.000168,24.021459,-0.0076,1.367
8802.00,7.522554,25.03355,-0.000168,24.021573,-0.0075,1.368
8804.00,7.521391,25.03326,-0.000168,24.020944,-0.0076,1.368
8806.00,7.521922,25.03289,-0.000169,24.021454,-0.0076,1.368
8808.00,7.522122,25.03326,-0.000168,24.021814,-0.0076,1.368
8810.00,7.523414,25.03356,-0.000169,24.021490,-0.0076,1.368
8812.00,7.523167,25.03354,-0.000167,24.021109,-0.0076,1.368
8814.00,7.522229,25.03385,-0.000169,24.021753,-0.0075,1.367
8816.00,7.521379,25.03336,-0.000169,24.022097,-0.0076,1.368
8818.00,7.521947,25.03319,-0.000168,24.021417,-0.0076,1.367
8820.00,7.522746,25.03329,-0.000169,24.021733,-0.0076,1.367
8822.00,7.522483,25.03338,-0.000167,24.021996,-0.0076,1.367
8824.00,7.522153,25.03268,-0.000168,24.022391,-0.0076,1.368
8826.00,7.522757,25.03251,-0.000168,24.021584,-0.0076,1.367
8828.00,7.522814,25.03190,-0.000169,24.021515,-0.0076,1.368
8830.00,7.522589,25.03219,-0.000169,24.021450,-0.0075,1.367
8832.00,7.522244,25.03222,-0.000168,24.021891,-0.0076,1.367
8834.00,7.522239,25.03270,-0.000168,24.021550,-0.0076,1.368
8836.00,7.522201,25.03239,-0.000168,24.021457,-0.0076,1.367
8838.00,7.522371,25.03224,-0.000168,24.022233,-0.0076,1.368
8840.00,7.521782,25.03283,-0.000167,24.021880,-0.0076,1.368
8842.00,7.522213,25.03301,-0.000168,24.021572,-0.0076,1.367
8844.00,7.523198,25.03301,-0.000168,24.022318,-0.0076,1.368
8846.00,7.522456,25.03275,-0.000168,24.022023,-0.0076,1.367
8848.00,7.522255,25.03321,-0.000168,24.021185,-0.0076,1.368
8850.00,7.522207,25.03374,-0.000168,24.021368,-0.0076,1.368
8852.00,7.522447,25.03383,-0.000169,24.021140,-0.0076,1.367
8854.00,7.522607,25.03339,-0.000168,24.021794,-0.0076,1.368
8856.00,7.523481,25.03317,-0.000168,24.021947,-0.0076,1.367
8858.00,7.522885,25.03341,-0.000169,24.021675,-0.0076,1.367
8860.00,7.522353,25.03170,-0.000168,24.021664,-0.0076,1.367
8862.00,7.522155,25.03152,-0.000168,24.021622,-0.0076,1.367
8864.00,7.522586,25.03244,-0.000169,24.021769,-0.0076,1.368
8866.00,7.522796,25.03196,-0.000168,24.022132,-0.0076,1.368
8868.00,7.522807,25.03212,-0.000169,24.021106,-0.0076,1.368
8870.00,7.523097,25.03301,-0.000168,24.020955,-0.0076,1.368
8872.00,7.522752,25.03309,-0.000169,24.022123,-0.0076,1.367
8874.00,7.523146,25.03365,-0.000169,24.021758,-0.0076,1.367
8876.00,7.522900,25.03306,-0.000168,24.021296,-0.0076,1.367
8878.00,7.522168,25.03379,-0.000168,24.021343,-0.0076,1.367
8880.00,7.521915,25.03345,-0.000168,24.021205,-0.0076,1.367
8882.00,7.521763,25.03369,-0.000168,24.021673,-0.0076,1.368
8884.00,7.521491,25.03401,-0.000169,24.021811,-0.0076,1.368
8886.00,7.522299,25.03300,-0.000168,24.021497,-0.0076,1.368
8888.00,7.521864,25.03293,-0.000169,24.021073,-0.0076,1.368
8890.00,7.521992,25.03265,-0.000168,24.021512,-0.0076,1.367
8892.00,7.522524,25.03244,-0.000167,24.021758,-0.0076,1.367
8894.00,7.521674,25.03246,-0.000169,24.021452,-0.0076,1.368
8896.00,7.522029,25.03340,-0.000169,24.021321,-0.0076,1.368
8898.00,7.521902,25.03330,-0.000168,24.021762,-0.0076,1.368
8900.00,7.522026,25.03286,-0.000168,24.021677,-0.0076,1.367
8902.00,7.521834,25.03326,-0.000168,24.021602,-0.0076,1.367
8904.00,7.521525,25.03287,-0.000168,24.022072,-0.0076,1.367
8906.00,7.522112,25.03272,-0.000169,24.021669,-0.0076,1.367
8908.00,7.521252,25.03301,-0.000168,24.021294,-0.0076,1.367
8910.00,7.521332,25.03282,-0.000169,24.020903,-0.0076,1.367
8912.00,7.522194,25.03308,-0.000170,24.021320,-0.0076,1.368
8914.00,7.522751,25.03306,-0.000170,24.021577,-0.0076,1.368
8916.00,7.523130,25.03268,-0.000169,24.021455,-0.0076,1.367
8918.00,7.522476,25.03293,-0.000168,24.021742,-0.0076,1.368
8920.00,7.522353,25.03290,-0.000169,24.021037,-0.0076,1.368
8922.00,7.522400,25.03355,-0.000169,24.021450,-0.0076,1.367
8924.00,7.521070,25.03440,-0.000169,24.021470,-0.0076,1.367
8926.00,7.520586,25.03453,-0.000168,24.021595,-0.0076,1.367
8928.00,7.521322,25.03424,-0.000168,24.021718,-0.0076,1.367
8930.00,7.522151,25.03331,-0.000170,24.021468,-0.0076,1.368
8932.00,7.521991,25.03316,-0.000169,24.021396,-0.0076,1.368
8934.00,7.521720,25.03297,-0.000170,24.021392,-0.0076,1.368
8936.00,7.521876,25.03407,-0.000169,24.021106,-0.0076,1.368
8938.00,7.522080,25.03301,-0.000169,24.021171,-0.0076,1.367
8940.00,7.522185,25.03356,-0.000168,24.021579,-0.0076,1.367
8942.00,7.521807,25.03363,-0.000169,24.021486,-0.0076,1.367
8944.00,7.521226,25.03347,-0.000170,24.022030,-0.0076,1.367
8946.00,7.522516,25.03357,-0.000169,24.020738,-0.0076,1.368
8948.00,7.522013,25.03273,-0.000169,24.021278,-0.0076,1.368
8950.00,7.522242,25.03281,-0.000169,24.021352,-0.0076,1.368
8952.00,7.521628,25.03414,-0.000169,24.022228,-0.0076,1.367
8954.00,7.521694,25.03395,-0.000168,24.021697,-0.0076,1.367
8956.00,7.521267,25.03395,-0.000169,24.021417,-0.0076,1.367
8958.00,7.521391,25.03330,-0.000168,24.021900,-0.0076,1.367
8960.00,7.521529,25.03367,-0.000168,24.021332,-0.0075,1.367
8962.00,7.522172,25.03279,-0.000167,24.021517,-0.0075,1.368
8964.00,7.521845,25.03290,-0.000168,24.021678,-0.0075,1.368
8966.00,7.521672,25.03352,-0.000171,24.021938,-0.0076,1.367
8968.00,7.522023,25.03324,-0.000166,24.021182,-0.0076,1.367
8970.00,7.522499,25.03338,-0.000164,24.021392,-0.0076,1.367
8972.00,7.522687,25.03413,-0.000168,24.021383,-0.0075,1.368
8974.00,7.522389,25.03397,-0.000169,24.021584,-0.0076,1.368
8976.00,7.522777,25.03379,-0.000168,24.021782,-0.0076,1.367
8978.00,7.522332,25.03286,-0.000168,24.020919,-0.0076,1.367
8980.00,7.522703,25.03221,-0.000169,24.020749,-0.0076,1.367
8982.00,7.522612,25.03224,-0.000169,24.021495,-0.0076,1.367
8984.00,7.522632,25.03227,-0.000167,24.022070,-0.0076,1.367
8986.00,7.522455,25.03205,-0.000166,24.021535,-0.0076,1.367
8988.00,7.523029,25.03253,-0.000168,24.021102,-0.0076,1.367
8990.00,7.522182,25.03315,-0.000169,24.021426,-0.0076,1.367
8992.00,7.521310,25.03277,-0.000169,24.021566,-0.0076,1.367
8994.00,7.521566,25.03228,-0.000168,24.021715,-0.0076,1.367
8996.00,7.521641,25.03248,-0.000168,24.021028,-0.0076,1.367
8998.00,7.521825,25.03212,-0.000168,24.021278,-0.0076,1.367
9000.00,7.520896,25.03263,-0.000168,24.021539,-0.0076,1.367
9002.00,7.520847,25.03326,-0.000169,24.021579,-0.0076,1.367
9004.00,7.520732,25.03302,-0.000168,24.021283,-0.0076,1.367
@15,12.0000,24.0
9006.00,7.520098,25.03287,-0.000169,24.021675,-0.0076,1.368
9008.00,7.514043,25.03302,-0.000169,24.021407,-0.0076,1.367
9010.00,7.505425,25.03246,-0.000168,24.021660,-0.0076,1.366
9012.00,7.498111,25.03268,-0.000168,24.021775,-0.0076,1.366
9014.00,7.492260,25.03284,-0.000168,24.021829,-0.0076,1.366
9016.00,7.489751,25.03240,-0.000168,24.021289,-0.0076,1.367
9018.00,7.488032,25.03337,-0.000170,24.021133,-0.0076,1.368
9020.00,7.487309,25.03332,-0.000170,24.021575,-0.0076,1.368
9022.00,7.487903,25.03353,-0.000171,24.021314,-0.0076,1.368
9024.00,7.486943,25.03356,-0.000169,24.021521,-0.0076,1.368
9026.00,7.486251,25.03366,-0.000170,24.022077,-0.0076,1.368
9028.00,7.485695,25.03312,-0.000171,24.022052,-0.0076,1.368
9030.00,7.487306,25.03282,-0.000169,24.021425,-0.0076,1.368
9032.00,7.494290,25.03396,-0.000171,24.021490,-0.0076,1.369
9034.00,7.502872,25.03246,-0.000172,24.021813,-0.0076,1.370
9036.00,7.509086,25.03305,-0.000171,24.021010,-0.0076,1.370
9038.00,7.514105,25.03349,-0.000171,24.021327,-0.0075,1.368
9040.00,7.516801,25.03408,-0.000169,24.021483,-0.0076,1.368
9042.00,7.518554,25.03383,-0.000169,24.021519,-0.0076,1.368
9044.00,7.518917,25.03224,-0.000168,24.021082,-0.0076,1.367
9046.00,7.519131,25.03260,-0.000168,24.021300,-0.0076,1.367
9048.00,7.519706,25.03218,-0.000167,24.022124,-0.0076,1.368
9050.00,7.520116,25.03250,-0.000168,24.021985,-0.0076,1.366
9052.00,7.520229,25.03209,-0.000168,24.021889,-0.0075,1.367
9054.00,7.521396,25.03334,-0.000168,24.022094,-0.0076,1.368
9056.00,7.520926,25.03256,-0.000167,24.021196,-0.0076,1.368
9058.00,7.520644,25.03299,-0.000168,24.021840,-0.0076,1.367
9060.00,7.520823,25.03326,-0.000168,24.022003,-0.0076,1.367
9062.00,7.521279,25.03242,-0.000168,24.021697,-0.0076,1.367
9064.00,7.520834,25.03250,-0.000168,24.021717,-0.0076,1.366
9066.00,7.520446,25.03240,-0.000167,24.021802,-0.0077,1.367
9068.00,7.520203,25.03211,-0.000169,24.021445,-0.0076,1.367
9070.00,7.520411,25.03246,-0.000168,24.021374,-0.0076,1.368
9072.00,7.520515,25.03330,-0.000167,24.020979,-0.0076,1.367
9074.00,7.520278,25.03285,-0.000168,24.021320,-0.0076,1.368
9076.00,7.519480,25.03304,-0.000169,24.022056,-0.0076,1.368
9078.00,7.519787,25.03271,-0.000168,24.021789,-0.0076,1.368
9080.00,7.520035,25.03215,-0.000169,24.021530,-0.0076,1.367
9082.00,7.519937,25.03201,-0.000168,24.020950,-0.0076,1.367
9084.00,7.519976,25.03191,-0.000167,24.020933,-0.0076,1.367
9086.00,7.519661,25.03138,-0.000168,24.020935,-0.0076,1.367
9088.00,7.519982,25.03246,-0.000169,24.021448,-0.0076,1.367
9090.00,7.519859,25.03178,-0.000168,24.021979,-0.0076,1.367
9092.00,7.519594,25.03148,-0.000167,24.021412,-0.0076,1.367
9094.00,7.519620,25.03218,-0.000169,24.020993,-0.0076,1.367
9096.00,7.520577,25.03231,-0.000170,24.021343,-0.0076,1.368
9098.00,7.521386,25.03337,-0.000169,24.021220,-0.0076,1.366
9100.00,7.521770,25.03240,-0.000168,24.021573,-0.0076,1.367
9102.00,7.521181,25.03284,-0.000169,24.022007,-0.0076,1.367
9104.00,7.520925,25.03248,-0.000168,24.021316,-0.0076,1.368
9106.00,7.520405,25.03265,-0.000169,24.021673,-0.0076,1.367
9108.00,7.520914,25.03278,-0.000170,24.021492,-0.0076,1.367
9110.00,7.521607,25.03291,-0.000168,24.021329,-0.0076,1.367
9112.00,7.520788,25.03292,-0.000169,24.021912,-0.0076,1.367
9114.00,7.521519,25.03275,-0.000169,24.021144,-0.0076,1.367
9116.00,7.522844,25.03299,-0.000169,24.021514,-0.0076,1.367
9118.00,7.523240,25.03289,-0.000168,24.021521,-0.0076,1.366
9120.00,7.522971,25.03297,-0.000168,24.021397,-0.0075,1.367
9122.00,7.522642,25.03268,-0.000169,24.021729,-0.0076,1.367
9124.00,7.523306,25.03270,-0.000168,24.020935,-0.0076,1.367
9126.00,7.523810,25.03206,-0.000168,24.021359,-0.0076,1.367
9128.00,7.522896,25.03205,-0.000169,24.022005,-0.0076,1.367
9130.00,7.522886,25.03215,-0.000168,24.022092,-0.0076,1.367
9132.00,7.523345,25.03271,-0.000168,24.021292,-0.0076,1.367
9134.00,7.524112,25.03338,-0.000168,24.021080,-0.0076,1.367
9136.00,7.524604,25.03250,-0.000168,24.021082,-0.0076,1.367
9138.00,7.524197,25.03226,-0.000168,24.021323,-0.0076,1.366
9140.00,7.523880,25.03269,-0.000167,24.021648,-0.0076,1.367
9142.00,7.522937,25.03332,-0.000167,24.021416,-0.0076,1.367
9144.00,7.523980,25.03355,-0.000169,24.021537,-0.0076,1.367
9146.00,7.524471,25.03286,-0.000169,24.022507,-0.0076,1.366
9148.00,7.524117,25.03312,-0.000169,24.021818,-0.0076,1.367
9150.00,7.523911,25.03262,-0.000169,24.021376,-0.0076,1.366
9152.00,7.522939,25.03259,-0.000169,24.021936,-0.0076,1.366
9154.00,7.522889,25.03273,-0.000168,24.022424,-0.0076,1.367
9156.00,7.522880,25.03275,-0.000169,24.021809,-0.0076,1.366
9158.00,7.523076,25.03090,-0.000169,24.021523,-0.0076,1.367
9160.00,7.523490,25.03137,-0.000168,24.020953,-0.0076,1.367
9162.00,7.523484,25.03169,-0.000168,24.021405,-0.0076,1.367
9164.00,7.523531,25.03307,-0.000169,24.021432,-0.0076,1.367
9166.00,7.523741,25.03223,-0.000168,24.021706,-0.0076,1.367
9168.00,7.523630,25.03207,-0.000169,24.022099,-0.0076,1.367
9170.00,7.523411,25.03190,-0.000168,24.021615,-0.0075,1.367
9172.00,7.523805,25.03314,-0.000169,24.022143,-0.0075,1.367
9174.00,7.523116,25.03422,-0.000168,24.021628,-0.0076,1.366
9176.00,7.523919,25.03319,-0.000168,24.022057,-0.0076,1.367
9178.00,7.524544,25.03331,-0.000168,24.021477,-0.0076,1.367
9180.00,7.524164,25.03336,-0.000167,24.021965,-0.0076,1.367
9182.00,7.523225,25.03290,-0.000168,24.021688,-0.0076,1.367
9184.00,7.524412,25.03348,-0.000169,24.021785,-0.0076,1.367
9186.00,7.524311,25.03351,-0.000169,24.021488,-0.0076,1.367
9188.00,7.522979,25.03443,-0.000169,24.021368,-0.0076,1.367
9190.00,7.522776,25.03444,-0.000167,24.022197,-0.0076,1.366
9192.00,7.522844,25.03364,-0.000168,24.021566,-0.0076,1.367
9194.00,7.522813,25.03315,-0.000169,24.021929,-0.0076,1.367
9196.00,7.523012,25.03351,-0.000169,24.022204,-0.0076,1.367
9198.00,7.523527,25.03239,-0.000167,24.021555,-0.0076,1.366
9200.00,7.522965,25.03274,-0.000169,24.021789,-0.0076,1.366
9202.00,7.522694,25.03257,-0.000170,24.022320,-0.0076,1.367
9204.00,7.523064,25.03301,-0.000170,24.021310,-0.0076,1.367
9206.00,7.523307,25.03297,-0.000169,24.021573,-0.0076,1.367
9208.00,7.523523,25.03254,-0.000169,24.021813,-0.0076,1.367
9210.00,7.524112,25.03273,-0.000169,24.021515,-0.0076,1.366
9212.00,7.523825,25.03283,-0.000168,24.021510,-0.0076,1.366
9214.00,7.523934,25.03271,-0.000167,24.021697,-0.0076,1.367
9216.00,7.524185,25.03342,-0.000168,24.021914,-0.0076,1.367
9218.00,7.524269,25.03325,-0.000167,24.021722,-0.0076,1.367
9220.00,7.524295,25.03205,-0.000168,24.021639,-0.0076,1.367
9222.00,7.524449,25.03238,-0.000168,24.021213,-0.0076,1.367
9224.00,7.523884,25.03293,-0.000168,24.021428,-0.0076,1.366
9226.00,7.523696,25.03327,-0.000167,24.022016,-0.0076,1.367
9228.00,7.523761,25.03293,-0.000167,24.020890,-0.0076,1.367
9230.00,7.523485,25.03268,-0.000169,24.021664,-0.0076,1.367
9232.00,7.523389,25.03341,-0.000169,24.021111,-0.0076,1.367
9234.00,7.523711,25.03364,-0.000168,24.021193,-0.0076,1.366
9236.00,7.524435,25.03252,-0.000168,24.021115,-0.0076,1.367
9238.00,7.524147,25.03212,-0.000169,24.021247,-0.0076,1.367
9240.00,7.524039,25.03276,-0.000168,24.020968,-0.0076,1.367
9242.00,7.523808,25.03212,-0.000167,24.020761,-0.0076,1.367
9244.00,7.523114,25.03255,-0.000168,24.020919,-0.0076,1.367
9246.00,7.522848,25.03335,-0.000167,24.021825,-0.0076,1.367
9248.00,7.522968,25.03271,-0.000168,24.021793,-0.0076,1.366
9250.00,7.523490,25.03258,-0.000168,24.021414,-0.0076,1.366
9252.00,7.523762,25.03246,-0.000168,24.020886,-0.0076,1.367
9254.00,7.524256,25.03244,-0.000168,24.021300,-0.0076,1.367
9256.00,7.524340,25.03338,-0.000170,24.021740,-0.0076,1.366
9258.00,7.524418,25.03312,-0.000169,24.021595,-0.0076,1.367
9260.00,7.523575,25.03311,-0.000170,24.021582,-0.0076,1.366
9262.00,7.522779,25.03457,-0.000170,24.021156,-0.0076,1.366
9264.00,7.523254,25.03297,-0.000169,24.021294,-0.0076,1.366
9266.00,7.523214,25.03340,-0.000167,24.021292,-0.0076,1.366
9268.00,7.523106,25.03320,-0.000167,24.021662,-0.0076,1.366
9270.00,7.523187,25.03311,-0.000168,24.021033,-0.0076,1.367
9272.00,7.522441,25.03371,-0.000167,24.021260,-0.0076,1.366
9274.00,7.523214,25.03303,-0.000169,24.021196,-0.0076,1.366
9276.00,7.522520,25.03265,-0.000167,24.021729,-0.0076,1.367
9278.00,7.522166,25.03288,-0.000167,24.021704,-0.0076,1.366
9280.00,7.521677,25.03275,-0.000167,24.020970,-0.0076,1.366
9282.00,7.521904,25.03318,-0.000168,24.021539,-0.0076,1.367
9284.00,7.521862,25.03297,-0.000170,24.020897,-0.0076,1.367
9286.00,7.523242,25.03354,-0.000168,24.021173,-0.0076,1.367
9288.00,7.523755,25.03330,-0.000169,24.021336,-0.0076,1.366
9290.00,7.523023,25.03408,-0.000169,24.021834,-0.0076,1.366
9292.00,7.522102,25.03407,-0.000170,24.021684,-0.0076,1.367
9294.00,7.522712,25.03346,-0.000169,24.022095,-0.0076,1.366
9296.00,7.522711,25.03389,-0.000167,24.022112,-0.0076,1.366
9298.00,7.523306,25.03384,-0.000170,24.021613,-0.0076,1.367
9300.00,7.523530,25.03425,-0.000168,24.021218,-0.0076,1.367
9302.00,7.523945,25.03334,-0.000167,24.021381,-0.0076,1.367
9304.00,7.524193,25.03215,-0.000167,24.021657,-0.0076,1.366
9306.00,7.523513,25.03266,-0.000168,24.021194,-0.0076,1.366
9308.00,7.522662,25.03351,-0.000168,24.021602,-0.0076,1.366
9310.00,7.522463,25.03368,-0.000167,24.021359,-0.0076,1.367
9312.00,7.523135,25.03346,-0.000167,24.021153,-0.0076,1.366
9314.00,7.523584,25.03376,-0.000169,24.021689,-0.0076,1.367
9316.00,7.523526,25.03412,-0.000170,24.021680,-0.0076,1.366
9318.00,7.523170,25.03399,-0.000167,24.021867,-0.0076,1.366
9320.00,7.523080,25.03433,-0.000169,24.021156,-0.0076,1.367
9322.00,7.523585,25.03409,-0.000170,24.020986,-0.0076,1.366
9324.00,7.522797,25.03357,-0.000168,24.021717,-0.0076,1.367
9326.00,7.523046,25.03337,-0.000168,24.021776,-0.0076,1.366
9328.00,7.523238,25.03315,-0.000166,24.021165,-0.0076,1.367
9330.00,7.523172,25.03446,-0.000169,24.021608,-0.0076,1.366
9332.00,7.523519,25.03462,-0.000170,24.021394,-0.0076,1.366
9334.00,7.523091,25.03366,-0.000169,24.021675,-0.0075,1.367
9336.00,7.523290,25.03325,-0.000166,24.021546,-0.0076,1.366
9338.00,7.523227,25.03309,-0.000169,24.021301,-0.0076,1.366
9340.00,7.522712,25.03346,-0.000169,24.021503,-0.0076,1.367
9342.00,7.522176,25.03311,-0.000170,24.022282,-0.0076,1.368
9344.00,7.522068,25.03367,-0.000168,24.021858,-0.0076,1.367
9346.00,7.522204,25.03321,-0.000167,24.021648,-0.0076,1.366
9348.00,7.522886,25.03283,-0.000168,24.022230,-0.0076,1.366
9350.00,7.523475,25.03267,-0.000168,24.021590,-0.0076,1.367
9352.00,7.522854,25.03311,-0.000170,24.021510,-0.0076,1.366
9354.00,7.523338,25.03301,-0.000169,24.021657,-0.0076,1.367
9356.00,7.523484,25.03246,-0.000168,24.021633,-0.0076,1.367
9358.00,7.523274,25.03283,-0.000169,24.021588,-0.0076,1.367
9360.00,7.523327,25.03277,-0.000168,24.020758,-0.0076,1.366
9362.00,7.523026,25.03224,-0.000168,24.021787,-0.0076,1.366
9364.00,7.522744,25.03217,-0.000166,24.021503,-0.0076,1.367
9366.00,7.522897,25.03328,-0.000171,24.021381,-0.0076,1.367
9368.00,7.523186,25.03362,-0.000171,24.020676,-0.0076,1.366
9370.00,7.523402,25.03248,-0.000170,24.021343,-0.0076,1.367
9372.00,7.523248,25.03279,-0.000170,24.021557,-0.0076,1.367
9374.00,7.523378,25.03344,-0.000168,24.021767,-0.0076,1.366
9376.00,7.523865,25.03355,-0.000168,24.021880,-0.0076,1.367
9378.00,7.523289,25.03382,-0.000169,24.021633,-0.0076,1.367
9380.00,7.522697,25.03262,-0.000168,24.021684,-0.0076,1.366
9382.00,7.522750,25.03324,-0.000168,24.021892,-0.0076,1.366
9384.00,7.522722,25.03353,-0.000170,24.020924,-0.0075,1.366
9386.00,7.522383,25.03420,-0.000169,24.021532,-0.0076,1.367
9388.00,7.522648,25.03415,-0.000168,24.021374,-0.0076,1.367
9390.00,7.522885,25.03309,-0.000169,24.021185,-0.0076,1.367
9392.00,7.523186,25.03359,-0.000169,24.021845,-0.0076,1.366
9394.00,7.522863,25.03335,-0.000167,24.021265,-0.0076,1.367
9396.00,7.522421,25.03312,-0.000167,24.021312,-0.0076,1.366
9398.00,7.521904,25.03407,-0.000168,24.021182,-0.0076,1.366
9400.00,7.522611,25.03348,-0.000167,24.021678,-0.0076,1.367
9402.00,7.523406,25.03348,-0.000169,24.020924,-0.0076,1.366
9404.00,7.523850,25.03302,-0.000169,24.021475,-0.0076,1.367
9406.00,7.523509,25.03356,-0.000168,24.021659,-0.0076,1.367
9408.00,7.523288,25.03340,-0.000168,24.021488,-0.0076,1.367
9410.00,7.523011,25.03461,-0.000168,24.021863,-0.0076,1.367
9412.00,7.522208,25.03370,-0.000170,24.022023,-0.0076,1.367
9414.00,7.522470,25.03440,-0.000169,24.021646,-0.0076,1.366
9416.00,7.522935,25.03418,-0.000168,24.021057,-0.0076,1.366
9418.00,7.523357,25.03305,-0.000168,24.021564,-0.0076,1.366
9420.00,7.523526,25.03313,-0.000169,24.021517,-0.0076,1.367
9422.00,7.523291,25.03332,-0.000170,24.021117,-0.0076,1.366
9424.00,7.523413,25.03302,-0.000169,24.021668,-0.0076,1.366
9426.00,7.523389,25.03337,-0.000170,24.021403,-0.0076,1.367
9428.00,7.523211,25.03330,-0.000169,24.021407,-0.0076,1.366
9430.00,7.522745,25.03369,-0.000166,24.021762,-0.0076,1.366
9432.00,7.521771,25.03363,-0.000167,24.021407,-0.0076,1.366
9434.00,7.521267,25.03357,-0.000168,24.021320,-0.0076,1.366
9436.00,7.521127,25.03426,-0.000170,24.021068,-0.0076,1.366
9438.00,7.521396,25.03406,-0.000169,24.021967,-0.0076,1.366
9440.00,7.522764,25.03381,-0.000169,24.022008,-0.0076,1.367
9442.00,7.522707,25.03387,-0.000169,24.021539,-0.0076,1.367
9444.00,7.522844,25.03399,-0.000169,24.021196,-0.0076,1.366
9446.00,7.522603,25.03346,-0.000169,24.020754,-0.0076,1.365
9448.00,7.522988,25.03391,-0.000170,24.020923,-0.0076,1.366
9450.00,7.523085,25.03366,-0.000169,24.021771,-0.0076,1.366
9452.00,7.523071,25.03344,-0.000170,24.021972,-0.0076,1.366
9454.00,7.523296,25.03213,-0.000170,24.021876,-0.0075,1.366
9456.00,7.522666,25.03276,-0.000170,24.021851,-0.0076,1.366
9458.00,7.523257,25.03321,-0.000168,24.021383,-0.0076,1.366
9460.00,7.523509,25.03341,-0.000166,24.021673,-0.0076,1.366
9462.00,7.523744,25.03330,-0.000168,24.021838,-0.0076,1.366
9464.00,7.523428,25.03344,-0.000171,24.021474,-0.0076,1.366
9466.00,7.523287,25.03356,-0.000169,24.021524,-0.0076,1.367
9468.00,7.523086,25.03407,-0.000169,24.021905,-0.0076,1.366
9470.00,7.523460,25.03479,-0.000170,24.022106,-0.0076,1.366
9472.00,7.523052,25.03357,-0.000169,24.020743,-0.0076,1.366
9474.00,7.522541,25.03374,-0.000168,24.021017,-0.0076,1.366
9476.00,7.522018,25.03368,-0.000168,24.021262,-0.0076,1.366
9478.00,7.521462,25.03353,-0.000170,24.021274,-0.0076,1.366
9480.00,7.521720,25.03355,-0.000171,24.021026,-0.0076,1.366
9482.00,7.522401,25.03327,-0.000170,24.021717,-0.0076,1.366
9484.00,7.522671,25.03429,-0.000170,24.021410,-0.0076,1.366
9486.00,7.522434,25.03295,-0.000169,24.021058,-0.0076,1.366
9488.00,7.522629,25.03269,-0.000169,24.021704,-0.0076,1.366
9490.00,7.522033,25.03285,-0.000168,24.021436,-0.0077,1.367
9492.00,7.522128,25.03310,-0.000169,24.020801,-0.0077,1.367
9494.00,7.522512,25.03301,-0.000169,24.021189,-0.0076,1.366
9496.00,7.522768,25.03326,-0.000171,24.021026,-0.0076,1.366
9498.00,7.521327,25.03312,-0.000171,24.022133,-0.0076,1.366
9500.00,7.521665,25.03386,-0.000169,24.021517,-0.0076,1.366
9502.00,7.521299,25.03237,-0.000168,24.021999,-0.0077,1.366
9504.00,7.521352,25.03283,-0.000168,24.022268,-0.0076,1.367
9506.00,7.522422,25.03286,-0.000170,24.020872,-0.0075,1.366
9508.00,7.522478,25.03337,-0.000171,24.021978,-0.0076,1.366
9510.00,7.522640,25.03303,-0.000169,24.022126,-0.0076,1.366
9512.00,7.522872,25.03353,-0.000167,24.021318,-0.0076,1.366
9514.00,7.522964,25.03350,-0.000169,24.021320,-0.0076,1.366
9516.00,7.522790,25.03320,-0.000169,24.021191,-0.0076,1.366
9518.00,7.522726,25.03348,-0.000169,24.021706,-0.0076,1.366
9520.00,7.522550,25.03295,-0.000169,24.021332,-0.0076,1.366
9522.00,7.522437,25.03364,-0.000168,24.021029,-0.0076,1.366
9524.00,7.523113,25.03385,-0.000169,24.021396,-0.0076,1.366
9526.00,7.523274,25.03412,-0.000168,24.021443,-0.0076,1.366
9528.00,7.523189,25.03394,-0.000169,24.021332,-0.0076,1.366
9530.00,7.523015,25.03378,-0.000171,24.021256,-0.0076,1.366
9532.00,7.523133,25.03342,-0.000169,24.021417,-0.0076,1.366
9534.00,7.523142,25.03368,-0.000168,24.021347,-0.0076,1.366
9536.00,7.522945,25.03321,-0.000167,24.021372,-0.0076,1.366
9538.00,7.523500,25.03352,-0.000169,24.021577,-0.0076,1.366
9540.00,7.523176,25.03483,-0.000169,24.021392,-0.0076,1.366
9542.00,7.523142,25.03461,-0.000168,24.021291,-0.0076,1.367
9544.00,7.522674,25.03443,-0.000167,24.021521,-0.0076,1.366
9546.00,7.522646,25.03378,-0.000169,24.021753,-0.0076,1.366
9548.00,7.521535,25.03403,-0.000169,24.021624,-0.0076,1.366
9550.00,7.522469,25.03445,-0.000168,24.021843,-0.0076,1.366
9552.00,7.523030,25.03450,-0.000168,24.022172,-0.0076,1.367
9554.00,7.522306,25.03510,-0.000170,24.021162,-0.0076,1.365
9556.00,7.522604,25.03413,-0.000169,24.020803,-0.0076,1.365
9558.00,7.522378,25.03391,-0.000169,24.021020,-0.0076,1.366
9560.00,7.522120,25.03280,-0.000170,24.021532,-0.0076,1.366
9562.00,7.522240,25.03233,-0.000169,24.021341,-0.0076,1.366
9564.00,7.521744,25.03285,-0.000168,24.021247,-0.0076,1.366
9566.00,7.521408,25.03338,-0.000169,24.020975,-0.0076,1.366
9568.00,7.521049,25.03343,-0.000169,24.021445,-0.0076,1.366
9570.00,7.520904,25.03349,-0.000168,24.021662,-0.0076,1.366
9572.00,7.520820,25.03283,-0.000168,24.021559,-0.0076,1.367
9574.00,7.520047,25.03255,-0.000170,24.021358,-0.0076,1.366
9576.00,7.521144,25.03250,-0.000169,24.021521,-0.0076,1.366
9578.00,7.521674,25.03239,-0.000168,24.021593,-0.0076,1.366
9580.00,7.521777,25.03294,-0.000169,24.021204,-0.0076,1.366
9582.00,7.521569,25.03252,-0.000170,24.022014,-0.0076,1.366
9584.00,7.522261,25.03255,-0.000170,24.021156,-0.0076,1.366
9586.00,7.522123,25.03379,-0.000168,24.021628,-0.0076,1.366
9588.00,7.522486,25.03309,-0.000168,24.021144,-0.0076,1.366
9590.00,7.522247,25.03251,-0.000168,24.021126,-0.0076,1.366
9592.00,7.521106,25.03251,-0.000170,24.021392,-0.0076,1.366
9594.00,7.521315,25.03245,-0.000169,24.021214,-0.0076,1.366
9596.00,7.521894,25.03208,-0.000169,24.021256,-0.0076,1.366
9598.00,7.522817,25.03196,-0.000169,24.021151,-0.0076,1.366
9600.00,7.522908,25.03245,-0.000169,24.021039,-0.0076,1.366
9602.00,7.523002,25.03236,-0.000169,24.021943,-0.0076,1.366
9604.00,7.522950,25.03272,-0.000168,24.020701,-0.0076,1.366
@16,12.0000,24.0
9606.00,7.522006,25.03288,-0.000167,24.020662,-0.0076,1.366
9608.00,7.514699,25.03327,-0.000169,24.021055,-0.0076,1.366
9610.00,7.505568,25.03238,-0.000170,24.021194,-0.0076,1.365
9612.00,7.497930,25.03230,-0.000169,24.021029,-0.0076,1.364
9614.00,7.493922,25.03257,-0.000169,24.021294,-0.0076,1.365
9616.00,7.490381,25.03260,-0.000170,24.021358,-0.0076,1.366
9618.00,7.488128,25.03164,-0.000169,24.021140,-0.0076,1.366
9620.00,7.487352,25.03241,-0.000169,24.021296,-0.0076,1.367
9622.00,7.487964,25.03264,-0.000171,24.021222,-0.0076,1.367
9624.00,7.488042,25.03286,-0.000170,24.021675,-0.0076,1.367
9626.00,7.488340,25.03288,-0.000169,24.021891,-0.0076,1.367
9628.00,7.487882,25.03324,-0.000171,24.021557,-0.0076,1.367
9630.00,7.488211,25.03303,-0.000170,24.021459,-0.0076,1.367
9632.00,7.493663,25.03247,-0.000170,24.021077,-0.0076,1.368
9634.00,7.502776,25.03224,-0.000171,24.021252,-0.0075,1.368
9636.00,7.509789,25.03227,-0.000173,24.021771,-0.0076,1.368
9638.00,7.514935,25.03176,-0.000171,24.021151,-0.0076,1.368
9640.00,7.517535,25.03216,-0.000170,24.021233,-0.0076,1.368
9642.00,7.519329,25.03227,-0.000170,24.021310,-0.0076,1.367
9644.00,7.520267,25.03214,-0.000169,24.021441,-0.0076,1.366
9646.00,7.521540,25.03322,-0.000169,24.021978,-0.0076,1.366
9648.00,7.521463,25.03275,-0.000168,24.021664,-0.0076,1.366
9650.00,7.520834,25.03277,-0.000169,24.021069,-0.0076,1.366
9652.00,7.520768,25.03360,-0.000167,24.021339,-0.0076,1.366
9654.00,7.521865,25.03331,-0.000167,24.021666,-0.0076,1.366
9656.00,7.521445,25.03376,-0.000169,24.021485,-0.0076,1.366
9658.00,7.520893,25.03400,-0.000168,24.021729,-0.0076,1.366
9660.00,7.520608,25.03297,-0.000168,24.021635,-0.0076,1.366
9662.00,7.520708,25.03311,-0.000168,24.021126,-0.0076,1.366
9664.00,7.520741,25.03370,-0.000169,24.021049,-0.0076,1.366
9666.00,7.520726,25.03330,-0.000168,24.021256,-0.0076,1.366
9668.00,7.520275,25.03332,-0.000170,24.021475,-0.0076,1.366
9670.00,7.520134,25.03386,-0.000169,24.021831,-0.0076,1.366
9672.00,7.520069,25.03430,-0.000170,24.021367,-0.0076,1.366
9674.00,7.520632,25.03427,-0.000169,24.020979,-0.0076,1.366
9676.00,7.521272,25.03339,-0.000168,24.021073,-0.0076,1.366
9678.00,7.520743,25.03270,-0.000168,24.021666,-0.0076,1.366
9680.00,7.520772,25.03304,-0.000168,24.021686,-0.0076,1.366
9682.00,7.520479,25.03277,-0.000168,24.020888,-0.0076,1.366
9684.00,7.520849,25.03267,-0.000169,24.021120,-0.0076,1.366
9686.00,7.520843,25.03189,-0.000168,24.020953,-0.0076,1.366
9688.00,7.521211,25.03210,-0.000169,24.021695,-0.0076,1.366
9690.00,7.521127,25.03284,-0.000169,24.020950,-0.0076,1.366
9692.00,7.520477,25.03194,-0.000168,24.021298,-0.0076,1.366
9694.00,7.520480,25.03263,-0.000170,24.021620,-0.0076,1.366
9696.00,7.520264,25.03271,-0.000169,24.021022,-0.0076,1.365
9698.00,7.520842,25.03300,-0.000169,24.021238,-0.0076,1.366
9700.00,7.521981,25.03357,-0.000169,24.021526,-0.0076,1.366
9702.00,7.521766,25.03380,-0.000168,24.021086,-0.0076,1.366
9704.00,7.522036,25.03381,-0.000170,24.021175,-0.0076,1.365
9706.00,7.522200,25.03366,-0.000169,24.021408,-0.0076,1.366
9708.00,7.521916,25.03355,-0.000169,24.021401,-0.0076,1.366
9710.00,7.521913,25.03337,-0.000171,24.021553,-0.0076,1.366
9712.00,7.522443,25.03368,-0.000170,24.021089,-0.0076,1.365
9714.00,7.522441,25.03482,-0.000169,24.021106,-0.0076,1.365
9716.00,7.522058,25.03485,-0.000169,24.021655,-0.0076,1.366
9718.00,7.521568,25.03385,-0.000169,24.021158,-0.0076,1.366
9720.00,7.521896,25.03436,-0.000170,24.021240,-0.0076,1.366
9722.00,7.522325,25.03469,-0.000170,24.021292,-0.0076,1.366
9724.00,7.522727,25.03437,-0.000170,24.021392,-0.0076,1.366
9726.00,7.522542,25.03523,-0.000170,24.021412,-0.0076,1.366
9728.00,7.521850,25.03430,-0.000169,24.021626,-0.0076,1.366
9730.00,7.522268,25.03364,-0.000168,24.020955,-0.0076,1.366
9732.00,7.522088,25.03441,-0.000168,24.021115,-0.0076,1.366
9734.00,7.521865,25.03454,-0.000170,24.021450,-0.0076,1.366
9736.00,7.522012,25.03444,-0.000169,24.021747,-0.0076,1.366
9738.00,7.523221,25.03425,-0.000167,24.021097,-0.0076,1.366
9740.00,7.523574,25.03400,-0.000169,24.021426,-0.0076,1.366
9742.00,7.523336,25.03431,-0.000169,24.022110,-0.0076,1.366
9744.00,7.523644,25.03520,-0.000168,24.021214,-0.0076,1.365
9746.00,7.523823,25.03452,-0.000167,24.022143,-0.0076,1.366
9748.00,7.523329,25.03434,-0.000170,24.021798,-0.0076,1.366
9750.00,7.523319,25.03519,-0.000168,24.020912,-0.0076,1.366
9752.00,7.523385,25.03467,-0.000169,24.021749,-0.0076,1.366
9754.00,7.523864,25.03433,-0.000169,24.021247,-0.0076,1.366
9756.00,7.524072,25.03432,-0.000169,24.021216,-0.0076,1.365
9758.00,7.524289,25.03478,-0.000168,24.021314,-0.0076,1.366
9760.00,7.523826,25.03484,-0.000167,24.022166,-0.0076,1.366
9762.00,7.523545,25.03475,-0.000169,24.021707,-0.0075,1.366
9764.00,7.523992,25.03460,-0.000170,24.021544,-0.0076,1.366
9766.00,7.523573,25.03434,-0.000167,24.021182,-0.0076,1.366
9768.00,7.522860,25.03352,-0.000169,24.021615,-0.0076,1.366
9770.00,7.523788,25.03393,-0.000168,24.021608,-0.0076,1.366
9772.00,7.523051,25.03474,-0.000169,24.021202,-0.0077,1.365
9774.00,7.522661,25.03461,-0.000168,24.020933,-0.0076,1.366
9776.00,7.523118,25.03496,-0.000167,24.020723,-0.0076,1.366
9778.00,7.522718,25.03409,-0.000169,24.021115,-0.0076,1.366
9780.00,7.522494,25.03390,-0.000171,24.021155,-0.0076,1.367
9782.00,7.522633,25.03364,-0.000170,24.021483,-0.0076,1.366
9784.00,7.521820,25.03445,-0.000169,24.021321,-0.0076,1.366
9786.00,7.522795,25.03375,-0.000170,24.021794,-0.0076,1.367
9788.00,7.523356,25.03405,-0.000168,24.021524,-0.0076,1.366
9790.00,7.523887,25.03422,-0.000171,24.021300,-0.0076,1.365
9792.00,7.523423,25.03380,-0.000169,24.021287,-0.0076,1.365
9794.00,7.524004,25.03368,-0.000170,24.021276,-0.0076,1.366
9796.00,7.524253,25.03364,-0.000169,24.021604,-0.0076,1.366
9798.00,7.522415,25.03417,-0.000169,24.020861,-0.0076,1.366
9800.00,7.521818,25.03447,-0.000167,24.021488,-0.0076,1.366
9802.00,7.522462,25.03380,-0.000168,24.021568,-0.0076,1.366
9804.00,7.523094,25.03439,-0.000170,24.020899,-0.0076,1.366
9806.00,7.523254,25.03457,-0.000169,24.021298,-0.0076,1.365
9808.00,7.523419,25.03505,-0.000170,24.020694,-0.0076,1.366
9810.00,7.523273,25.03530,-0.000169,24.020598,-0.0076,1.366
9812.00,7.523469,25.03528,-0.000169,24.021078,-0.0076,1.366
9814.00,7.523500,25.03494,-0.000169,24.021073,-0.0076,1.366
9816.00,7.523723,25.03489,-0.000166,24.021515,-0.0076,1.366
9818.00,7.523109,25.03534,-0.000167,24.021566,-0.0076,1.366
9820.00,7.522334,25.03539,-0.000167,24.022003,-0.0076,1.366
9822.00,7.522910,25.03556,-0.000168,24.021390,-0.0076,1.367
9824.00,7.523106,25.03570,-0.000169,24.021093,-0.0076,1.366
9826.00,7.523132,25.03613,-0.000169,24.021129,-0.0076,1.365
9828.00,7.523282,25.03652,-0.000169,24.020647,-0.0077,1.366
9830.00,7.522492,25.03591,-0.000168,24.021011,-0.0076,1.366
9832.00,7.522364,25.03524,-0.000168,24.021100,-0.0076,1.366
9834.00,7.522644,25.03502,-0.000169,24.021947,-0.0076,1.366
9836.00,7.522522,25.03449,-0.000169,24.021069,-0.0076,1.366
9838.00,7.522635,25.03517,-0.000169,24.021006,-0.0077,1.365
9840.00,7.523588,25.03522,-0.000169,24.020986,-0.0076,1.365
9842.00,7.524162,25.03524,-0.000169,24.020424,-0.0076,1.366
9844.00,7.524026,25.03529,-0.000169,24.021066,-0.0076,1.366
9846.00,7.524025,25.03612,-0.000169,24.021155,-0.0076,1.366
9848.00,7.524576,25.03645,-0.000169,24.021213,-0.0076,1.366
9850.00,7.523926,25.03597,-0.000169,24.021465,-0.0076,1.366
9852.00,7.523137,25.03640,-0.000170,24.021194,-0.0076,1.366
9854.00,7.523462,25.03671,-0.000169,24.021160,-0.0076,1.366
9856.00,7.523715,25.03646,-0.000170,24.021097,-0.0076,1.366
9858.00,7.523713,25.03599,-0.000168,24.021220,-0.0076,1.366
9860.00,7.523700,25.03654,-0.000168,24.021040,-0.0076,1.366
9862.00,7.522940,25.03555,-0.000168,24.020701,-0.0076,1.366
9864.00,7.521963,25.03475,-0.000169,24.021100,-0.0076,1.367
9866.00,7.521842,25.03569,-0.000170,24.021057,-0.0076,1.366
9868.00,7.522475,25.03556,-0.000168,24.021171,-0.0076,1.366
9870.00,7.522072,25.03570,-0.000167,24.020743,-0.0076,1.366
9872.00,7.521966,25.03554,-0.000170,24.020364,-0.0076,1.366
9874.00,7.521910,25.03518,-0.000169,24.021597,-0.0076,1.366
9876.00,7.521177,25.03565,-0.000169,24.022110,-0.0076,1.366
9878.00,7.520947,25.03575,-0.000169,24.021523,-0.0076,1.365
9880.00,7.520782,25.03549,-0.000168,24.021595,-0.0076,1.365
9882.00,7.520855,25.03593,-0.000168,24.022045,-0.0076,1.366
9884.00,7.520805,25.03551,-0.000168,24.021098,-0.0076,1.366
9886.00,7.520559,25.03573,-0.000169,24.021689,-0.0076,1.366
9888.00,7.521223,25.03551,-0.000170,24.020696,-0.0076,1.366
9890.00,7.521585,25.03606,-0.000170,24.021698,-0.0076,1.366
9892.00,7.522666,25.03547,-0.000169,24.021722,-0.0076,1.366
9894.00,7.522833,25.03563,-0.000169,24.022021,-0.0076,1.366
9896.00,7.523168,25.03595,-0.000169,24.022418,-0.0076,1.366
9898.00,7.522806,25.03559,-0.000168,24.021339,-0.0076,1.366
9900.00,7.522148,25.03478,-0.000169,24.021080,-0.0076,1.366
9902.00,7.521459,25.03447,-0.000169,24.021856,-0.0076,1.366
9904.00,7.521587,25.03390,-0.000169,24.021251,-0.0076,1.365
9906.00,7.521941,25.03425,-0.000170,24.020796,-0.0076,1.367
9908.00,7.522499,25.03519,-0.000170,24.021276,-0.0076,1.366
9910.00,7.522490,25.03518,-0.000169,24.021115,-0.0076,1.366
9912.00,7.522449,25.03352,-0.000170,24.020707,-0.0076,1.366
9914.00,7.522066,25.03432,-0.000170,24.020852,-0.0076,1.366
9916.00,7.521348,25.03498,-0.000170,24.021051,-0.0076,1.366
9918.00,7.521580,25.03498,-0.000170,24.021176,-0.0076,1.366
9920.00,7.521126,25.03408,-0.000171,24.020977,-0.0076,1.366
9922.00,7.521602,25.03422,-0.000169,24.021918,-0.0076,1.366
9924.00,7.522641,25.03387,-0.000170,24.021421,-0.0076,1.365
9926.00,7.521656,25.03363,-0.000169,24.021216,-0.0076,1.365
9928.00,7.521726,25.03424,-0.000170,24.020297,-0.0076,1.366
9930.00,7.521873,25.03366,-0.000170,24.021048,-0.0076,1.365
9932.00,7.521747,25.03314,-0.000169,24.020613,-0.0076,1.365
9934.00,7.521685,25.03388,-0.000169,24.021160,-0.0076,1.366
9936.00,7.522869,25.03298,-0.000169,24.021387,-0.0076,1.366
9938.00,7.522460,25.03359,-0.000169,24.021582,-0.0076,1.366
9940.00,7.521721,25.03397,-0.000169,24.021769,-0.0076,1.367
9942.00,7.521965,25.03374,-0.000169,24.020551,-0.0076,1.366
9944.00,7.523047,25.03360,-0.000169,24.021363,-0.0076,1.366
9946.00,7.523215,25.03443,-0.000169,24.021976,-0.0076,1.366
9948.00,7.523375,25.03437,-0.000168,24.021514,-0.0076,1.366
9950.00,7.522901,25.03453,-0.000168,24.021303,-0.0076,1.365
9952.00,7.522207,25.03457,-0.000169,24.020830,-0.0076,1.366
9954.00,7.522601,25.03451,-0.000169,24.020741,-0.0076,1.366
9956.00,7.522473,25.03487,-0.000170,24.021271,-0.0076,1.366
9958.00,7.521975,25.03412,-0.000169,24.020399,-0.0076,1.366
9960.00,7.521754,25.03408,-0.000169,24.021294,-0.0076,1.366
9962.00,7.522675,25.03453,-0.000170,24.021666,-0.0076,1.366
9964.00,7.523075,25.03424,-0.000171,24.021113,-0.0076,1.366
9966.00,7.522904,25.03426,-0.000169,24.021499,-0.0076,1.366
9968.00,7.522242,25.03459,-0.000168,24.021133,-0.0076,1.365
9970.00,7.521932,25.03411,-0.000169,24.021657,-0.0076,1.365
9972.00,7.522195,25.03413,-0.000170,24.021251,-0.0076,1.365
9974.00,7.523176,25.03546,-0.000169,24.021813,-0.0076,1.365
9976.00,7.522692,25.03457,-0.000169,24.021216,-0.0076,1.366
9978.00,7.521751,25.03480,-0.000168,24.021200,-0.0076,1.366
9980.00,7.522483,25.03538,-0.000169,24.020694,-0.0076,1.366
9982.00,7.522601,25.03482,-0.000169,24.021078,-0.0076,1.366
9984.00,7.522076,25.03478,-0.000169,24.021697,-0.0076,1.365
9986.00,7.523067,25.03533,-0.000168,24.021298,-0.0076,1.366
9988.00,7.523334,25.03392,-0.000169,24.021532,-0.0076,1.366
9990.00,7.522902,25.03407,-0.000170,24.021285,-0.0076,1.367
9992.00,7.522172,25.03484,-0.000169,24.021146,-0.0076,1.366
9994.00,7.522378,25.03492,-0.000169,24.020932,-0.0076,1.366
9996.00,7.522547,25.03466,-0.000168,24.020861,-0.0076,1.365
9998.00,7.522411,25.03496,-0.000169,24.021073,-0.0076,1.365
10000.00,7.522247,25.03489,-0.000169,24.021220,-0.0076,1.366
10002.00,7.522624,25.03495,-0.000168,24.021189,-0.0076,1.366
10004.00,7.522818,25.03485,-0.000170,24.021472,-0.0076,1.366
10006.00,7.523201,25.03459,-0.000170,24.021146,-0.0076,1.366
10008.00,7.522697,25.03417,-0.000170,24.021497,-0.0076,1.366
10010.00,7.522121,25.03526,-0.000170,24.021098,-0.0076,1.366
10012.00,7.522575,25.03541,-0.000169,24.021481,-0.0076,1.366
10014.00,7.522315,25.03453,-0.000169,24.021238,-0.0076,1.366
10016.00,7.522211,25.03513,-0.000170,24.020971,-0.0076,1.366
10018.00,7.522739,25.03486,-0.000168,24.020884,-0.0076,1.366
10020.00,7.522252,25.03563,-0.000170,24.021523,-0.0076,1.367
10022.00,7.521929,25.03583,-0.000170,24.021485,-0.0076,1.365
10024.00,7.521911,25.03492,-0.000169,24.021831,-0.0076,1.365
10026.00,7.522287,25.03539,-0.000168,24.020622,-0.0076,1.365
10028.00,7.522764,25.03628,-0.000169,24.021541,-0.0076,1.365
10030.00,7.521657,25.03597,-0.000169,24.021242,-0.0076,1.366
10032.00,7.521607,25.03604,-0.000169,24.021234,-0.0076,1.366
10034.00,7.522161,25.03542,-0.000169,24.021804,-0.0076,1.366
10036.00,7.522220,25.03582,-0.000169,24.021466,-0.0076,1.366
10038.00,7.521389,25.03536,-0.000169,24.020743,-0.0076,1.366
10040.00,7.521144,25.03528,-0.000171,24.021204,-0.0076,1.366
10042.00,7.521574,25.03585,-0.000169,24.021338,-0.0076,1.366
10044.00,7.521901,25.03473,-0.000169,24.021559,-0.0076,1.365
10046.00,7.522452,25.03410,-0.000169,24.021978,-0.0076,1.366
10048.00,7.522476,25.03518,-0.000170,24.021564,-0.0076,1.366
10050.00,7.522630,25.03500,-0.000169,24.021836,-0.0076,1.366
10052.00,7.523377,25.03482,-0.000169,24.021220,-0.0076,1.366
10054.00,7.522708,25.03507,-0.000170,24.021129,-0.0076,1.366
10056.00,7.522084,25.03499,-0.000168,24.020971,-0.0076,1.366
10058.00,7.522033,25.03530,-0.000169,24.021298,-0.0076,1.366
10060.00,7.521335,25.03507,-0.000169,24.021543,-0.0076,1.366
10062.00,7.521545,25.03529,-0.000170,24.021356,-0.0076,1.366
10064.00,7.521586,25.03370,-0.000168,24.021029,-0.0076,1.366
10066.00,7.521207,25.03417,-0.000167,24.021416,-0.0076,1.366
10068.00,7.521468,25.03457,-0.000170,24.021281,-0.0076,1.366
10070.00,7.522268,25.03388,-0.000168,24.021133,-0.0076,1.366
10072.00,7.522129,25.03414,-0.000169,24.021883,-0.0076,1.365
10074.00,7.521306,25.03481,-0.000169,24.021265,-0.0076,1.366
10076.00,7.522262,25.03493,-0.000169,24.021428,-0.0076,1.366
10078.00,7.522523,25.03554,-0.000168,24.021659,-0.0076,1.366
10080.00,7.522267,25.03607,-0.000168,24.021475,-0.0076,1.366
10082.00,7.522454,25.03601,-0.000169,24.021209,-0.0076,1.366
10084.00,7.521520,25.03521,-0.000168,24.021562,-0.0076,1.366
10086.00,7.521398,25.03572,-0.000168,24.021581,-0.0076,1.366
10088.00,7.521210,25.03494,-0.000168,24.021813,-0.0076,1.366
10090.00,7.521472,25.03576,-0.000169,24.021066,-0.0076,1.366
10092.00,7.522337,25.03469,-0.000169,24.021591,-0.0076,1.366
10094.00,7.521882,25.03516,-0.000169,24.021548,-0.0076,1.366
10096.00,7.522078,25.03523,-0.000169,24.021254,-0.0076,1.366
10098.00,7.521461,25.03457,-0.000168,24.021254,-0.0076,1.366
10100.00,7.521083,25.03438,-0.000169,24.021220,-0.0076,1.366
10102.00,7.520290,25.03497,-0.000169,24.020819,-0.0076,1.366
10104.00,7.520779,25.03507,-0.000170,24.021399,-0.0076,1.366
10106.00,7.520725,25.03522,-0.000169,24.021969,-0.0076,1.366
10108.00,7.521673,25.03557,-0.000170,24.021060,-0.0076,1.366
10110.00,7.521436,25.03519,-0.000169,24.021798,-0.0076,1.366
10112.00,7.520679,25.03531,-0.000170,24.021140,-0.0076,1.366
10114.00,7.520816,25.03479,-0.000169,24.021746,-0.0076,1.366
10116.00,7.521616,25.03426,-0.000168,24.021718,-0.0076,1.366
10118.00,7.522278,25.03481,-0.000169,24.020883,-0.0076,1.366
10120.00,7.522689,25.03414,-0.000169,24.021022,-0.0076,1.366
10122.00,7.522865,25.03398,-0.000169,24.021184,-0.0076,1.365
10124.00,7.523362,25.03394,-0.000169,24.021089,-0.0076,1.366
10126.00,7.522304,25.03401,-0.000168,24.021263,-0.0076,1.366
10128.00,7.522031,25.03449,-0.000169,24.021682,-0.0076,1.366
10130.00,7.522232,25.03516,-0.000170,24.021394,-0.0076,1.366
10132.00,7.521827,25.03499,-0.000170,24.021387,-0.0076,1.366
10134.00,7.521730,25.03441,-0.000168,24.021446,-0.0076,1.366
10136.00,7.521383,25.03517,-0.000169,24.021695,-0.0076,1.366
10138.00,7.521250,25.03517,-0.000169,24.021106,-0.0076,1.366
10140.00,7.521972,25.03460,-0.000168,24.021613,-0.0076,1.365
10142.00,7.522731,25.03502,-0.000169,24.021381,-0.0076,1.366
10144.00,7.522517,25.03534,-0.000170,24.020720,-0.0076,1.366
10146.00,7.521302,25.03509,-0.000170,24.021229,-0.0076,1.366
10148.00,7.520677,25.03472,-0.000168,24.020580,-0.0076,1.366
10150.00,7.520476,25.03506,-0.000168,24.021515,-0.0076,1.366
10152.00,7.520874,25.03576,-0.000169,24.021129,-0.0076,1.366
10154.00,7.522179,25.03534,-0.000170,24.021138,-0.0076,1.366
10156.00,7.522879,25.03493,-0.000169,24.021470,-0.0076,1.366
10158.00,7.522108,25.03404,-0.000170,24.020845,-0.0076,1.366
10160.00,7.522336,25.03425,-0.000169,24.021122,-0.0076,1.365
10162.00,7.522779,25.03546,-0.000169,24.020759,-0.0076,1.366
10164.00,7.521635,25.03518,-0.000169,24.021831,-0.0076,1.366
10166.00,7.522346,25.03376,-0.000169,24.021106,-0.0076,1.366
10168.00,7.522519,25.03425,-0.000169,24.021002,-0.0076,1.366
10170.00,7.521765,25.03403,-0.000169,24.021780,-0.0076,1.366
10172.00,7.521571,25.03401,-0.000170,24.021843,-0.0076,1.366
10174.00,7.521874,25.03372,-0.000169,24.021546,-0.0076,1.366
10176.00,7.522828,25.03362,-0.000170,24.021262,-0.0076,1.366
10178.00,7.522664,25.03388,-0.000168,24.021356,-0.0076,1.366
10180.00,7.522472,25.03427,-0.000168,24.020993,-0.0076,1.366
10182.00,7.522177,25.03400,-0.000168,24.021601,-0.0076,1.366
10184.00,7.521672,25.03418,-0.000169,24.021474,-0.0076,1.366
10186.00,7.521631,25.03481,-0.000169,24.022101,-0.0076,1.366
10188.00,7.522251,25.03549,-0.000169,24.021845,-0.0076,1.366
10190.00,7.522625,25.03489,-0.000170,24.021176,-0.0076,1.366
10192.00,7.522278,25.03529,-0.000169,24.021133,-0.0076,1.365
10194.00,7.522548,25.03561,-0.000169,24.022074,-0.0076,1.365
10196.00,7.522776,25.03619,-0.000168,24.021689,-0.0076,1.365
10198.00,7.522163,25.03540,-0.000169,24.021301,-0.0076,1.366
10200.00,7.522287,25.03412,-0.000170,24.021631,-0.0076,1.366
10202.00,7.522842,25.03401,-0.000170,24.020747,-0.0076,1.366
10204.00,7.522056,25.03398,-0.000169,24.020997,-0.0076,1.367
@17,12.0000,24.0
10206.00,7.521732,25.03286,-0.000169,24.021746,-0.0076,1.367
10208.00,7.516182,25.03285,-0.000169,24.021785,-0.0076,1.365
10210.00,7.507334,25.03358,-0.000169,24.021889,-0.0075,1.364
10212.00,7.500684,25.03387,-0.000168,24.021486,-0.0076,1.365
10214.00,7.494965,25.03445,-0.000168,24.021124,-0.0076,1.365
10216.00,7.491368,25.03459,-0.000168,24.021423,-0.0076,1.366
10218.00,7.489696,25.03445,-0.000169,24.021595,-0.0076,1.366
10220.00,7.488454,25.03367,-0.000171,24.021416,-0.0076,1.367
10222.00,7.487682,25.03362,-0.000171,24.021077,-0.0076,1.367
10224.00,7.487453,25.03404,-0.000170,24.021336,-0.0076,1.367
10226.00,7.487261,25.03387,-0.000172,24.021325,-0.0077,1.367
10228.00,7.487223,25.03422,-0.000172,24.021546,-0.0076,1.368
10230.00,7.488300,25.03468,-0.000170,24.021184,-0.0076,1.366
10232.00,7.494501,25.03452,-0.000169,24.020955,-0.0076,1.368
10234.00,7.503358,25.03562,-0.000171,24.021117,-0.0076,1.369
10236.00,7.511158,25.03487,-0.000171,24.021370,-0.0076,1.368
10238.00,7.516546,25.03459,-0.000169,24.021738,-0.0076,1.368
10240.00,7.518912,25.03430,-0.000169,24.021671,-0.0076,1.367
10242.00,7.520121,25.03433,-0.000170,24.021568,-0.0076,1.366
10244.00,7.520780,25.03471,-0.000169,24.021814,-0.0076,1.366
10246.00,7.521147,25.03478,-0.000169,24.021742,-0.0076,1.367
10248.00,7.520854,25.03550,-0.000169,24.020899,-0.0076,1.367
10250.00,7.520779,25.03471,-0.000169,24.021113,-0.0076,1.367
10252.00,7.521287,25.03432,-0.000167,24.021651,-0.0076,1.366
10254.00,7.522034,25.03494,-0.000167,24.021381,-0.0076,1.366
10256.00,7.522466,25.03514,-0.000168,24.021262,-0.0076,1.366
10258.00,7.522126,25.03544,-0.000168,24.021825,-0.0076,1.366
10260.00,7.521470,25.03502,-0.000169,24.021115,-0.0076,1.366
10262.00,7.521516,25.03481,-0.000169,24.021287,-0.0076,1.366
10264.00,7.522100,25.03383,-0.000169,24.020691,-0.0076,1.365
10266.00,7.521587,25.03454,-0.000169,24.021211,-0.0076,1.366
10268.00,7.521193,25.03530,-0.000169,24.021354,-0.0076,1.366
10270.00,7.520989,25.03553,-0.000169,24.021463,-0.0077,1.366
10272.00,7.520998,25.03437,-0.000169,24.021069,-0.0076,1.365
10274.00,7.520897,25.03492,-0.000169,24.021452,-0.0076,1.365
10276.00,7.520276,25.03496,-0.000169,24.021175,-0.0076,1.366
10278.00,7.520225,25.03496,-0.000168,24.020710,-0.0076,1.366
10280.00,7.520157,25.03477,-0.000170,24.020451,-0.0076,1.366
10282.00,7.520796,25.03456,-0.000170,24.021029,-0.0076,1.366
10284.00,7.520674,25.03529,-0.000169,24.021138,-0.0076,1.367
10286.00,7.520488,25.03510,-0.000170,24.021238,-0.0076,1.366
10288.00,7.520820,25.03523,-0.000169,24.021566,-0.0076,1.366
10290.00,7.521669,25.03555,-0.000167,24.021455,-0.0076,1.365
10292.00,7.521692,25.03557,-0.000168,24.021649,-0.0076,1.365
10294.00,7.521333,25.03581,-0.000169,24.021374,-0.0076,1.366
10296.00,7.521396,25.03545,-0.000169,24.021436,-0.0076,1.367
10298.00,7.521340,25.03523,-0.000169,24.021120,-0.0076,1.366
10300.00,7.521269,25.03484,-0.000168,24.021548,-0.0076,1.366
10302.00,7.521681,25.03592,-0.000169,24.021688,-0.0076,1.366
10304.00,7.522035,25.03545,-0.000169,24.021881,-0.0075,1.366
10306.00,7.522294,25.03578,-0.000168,24.021240,-0.0076,1.366
10308.00,7.522722,25.03626,-0.000168,24.020471,-0.0076,1.366
10310.00,7.523419,25.03517,-0.000168,24.021044,-0.0076,1.366
10312.00,7.523254,25.03507,-0.000167,24.021653,-0.0076,1.366
10314.00,7.523062,25.03569,-0.000168,24.021967,-0.0076,1.366
10316.00,7.522513,25.03583,-0.000169,24.021601,-0.0076,1.366
10318.00,7.521971,25.03530,-0.000169,24.021510,-0.0076,1.366
10320.00,7.521335,25.03469,-0.000169,24.021646,-0.0076,1.366
10322.00,7.521180,25.03488,-0.000170,24.021049,-0.0076,1.366
10324.00,7.521274,25.03510,-0.000170,24.021595,-0.0076,1.366
10326.00,7.521787,25.03514,-0.000169,24.021785,-0.0076,1.365
10328.00,7.521640,25.03448,-0.000168,24.020768,-0.0076,1.365
10330.00,7.522046,25.03432,-0.000168,24.020897,-0.0076,1.366
10332.00,7.522577,25.03410,-0.000168,24.021446,-0.0076,1.366
10334.00,7.522847,25.03429,-0.000168,24.021359,-0.0076,1.366
10336.00,7.522547,25.03404,-0.000169,24.021425,-0.0076,1.366
10338.00,7.522738,25.03469,-0.000169,24.021659,-0.0076,1.366
10340.00,7.523361,25.03439,-0.000169,24.021494,-0.0076,1.366
10342.00,7.523566,25.03464,-0.000169,24.021370,-0.0076,1.366
10344.00,7.523111,25.03469,-0.000168,24.021633,-0.0076,1.366
10346.00,7.522836,25.03469,-0.000169,24.021579,-0.0076,1.366
10348.00,7.523158,25.03483,-0.000171,24.020961,-0.0076,1.366
10350.00,7.522324,25.03444,-0.000171,24.020667,-0.0076,1.366
10352.00,7.521931,25.03410,-0.000169,24.021285,-0.0077,1.366
10354.00,7.522441,25.03439,-0.000168,24.021120,-0.0076,1.366
10356.00,7.522299,25.03440,-0.000169,24.021557,-0.0076,1.366
10358.00,7.522334,25.03442,-0.000170,24.021557,-0.0076,1.366
10360.00,7.522649,25.03486,-0.000169,24.020797,-0.0076,1.366
10362.00,7.523030,25.03485,-0.000170,24.021305,-0.0076,1.366
10364.00,7.522682,25.03539,-0.000170,24.021550,-0.0076,1.367
10366.00,7.522891,25.03608,-0.000169,24.021501,-0.0076,1.366
10368.00,7.523072,25.03580,-0.000169,24.021950,-0.0076,1.366
10370.00,7.523013,25.03616,-0.000168,24.021196,-0.0076,1.366
10372.00,7.523042,25.03636,-0.000170,24.021419,-0.0076,1.366
10374.00,7.522947,25.03620,-0.000169,24.022014,-0.0076,1.365
10376.00,7.523820,25.03599,-0.000169,24.020778,-0.0076,1.366
10378.00,7.524190,25.03591,-0.000168,24.020979,-0.0076,1.366
10380.00,7.524304,25.03653,-0.000169,24.021407,-0.0076,1.366
10382.00,7.524121,25.03650,-0.000169,24.021078,-0.0076,1.366
10384.00,7.523324,25.03649,-0.000168,24.021372,-0.0076,1.366
10386.00,7.523552,25.03693,-0.000169,24.021555,-0.0076,1.366
10388.00,7.523221,25.03641,-0.000168,24.021029,-0.0076,1.366
10390.00,7.523061,25.03529,-0.000169,24.021091,-0.0076,1.366
10392.00,7.522941,25.03520,-0.000171,24.021455,-0.0076,1.366
10394.00,7.522931,25.03572,-0.000169,24.021606,-0.0076,1.366
10396.00,7.522928,25.03624,-0.000169,24.021387,-0.0076,1.366
10398.00,7.522615,25.03493,-0.000169,24.020749,-0.0076,1.366
10400.00,7.522600,25.03536,-0.000170,24.020739,-0.0076,1.366
10402.00,7.522553,25.03555,-0.000169,24.020959,-0.0076,1.366
10404.00,7.523291,25.03640,-0.000169,24.021833,-0.0076,1.366
10406.00,7.523091,25.03670,-0.000168,24.021470,-0.0076,1.366
10408.00,7.523081,25.03584,-0.000169,24.020841,-0.0076,1.366
10410.00,7.522345,25.03507,-0.000169,24.021011,-0.0076,1.366
10412.00,7.522627,25.03533,-0.000169,24.020497,-0.0076,1.366
10414.00,7.522804,25.03646,-0.000170,24.021084,-0.0076,1.366
10416.00,7.523271,25.03609,-0.000169,24.020995,-0.0076,1.366
10418.00,7.523333,25.03562,-0.000169,24.020870,-0.0076,1.366
10420.00,7.523483,25.03636,-0.000170,24.020591,-0.0076,1.366
10422.00,7.524292,25.03613,-0.000169,24.020683,-0.0076,1.366
10424.00,7.523038,25.03570,-0.000169,24.021049,-0.0076,1.366
10426.00,7.522451,25.03532,-0.000169,24.021276,-0.0076,1.366
10428.00,7.522760,25.03472,-0.000169,24.021508,-0.0076,1.366
10430.00,7.522404,25.03536,-0.000168,24.021401,-0.0076,1.366
10432.00,7.522420,25.03594,-0.000168,24.021419,-0.0076,1.365
10434.00,7.522807,25.03625,-0.000170,24.021082,-0.0076,1.366
10436.00,7.522779,25.03615,-0.000169,24.021200,-0.0076,1.366
10438.00,7.522358,25.03648,-0.000169,24.021468,-0.0076,1.367
10440.00,7.521906,25.03565,-0.000169,24.021671,-0.0076,1.366
10442.00,7.522052,25.03537,-0.000170,24.021562,-0.0076,1.366
10444.00,7.522219,25.03583,-0.000170,24.021069,-0.0076,1.365
10446.00,7.521330,25.03546,-0.000168,24.021251,-0.0076,1.365
10448.00,7.521639,25.03488,-0.000169,24.021970,-0.0076,1.366
10450.00,7.522992,25.03495,-0.000169,24.021775,-0.0076,1.367
10452.00,7.523008,25.03533,-0.000170,24.021485,-0.0076,1.366
10454.00,7.522395,25.03490,-0.000168,24.021155,-0.0076,1.366
10456.00,7.522223,25.03442,-0.000168,24.020458,-0.0076,1.366
10458.00,7.522269,25.03456,-0.000170,24.020607,-0.0076,1.366
10460.00,7.522279,25.03466,-0.000170,24.020437,-0.0076,1.366
10462.00,7.521808,25.03445,-0.000169,24.021002,-0.0076,1.366
10464.00,7.521507,25.03459,-0.000169,24.021245,-0.0076,1.365
10466.00,7.521579,25.03438,-0.000169,24.020854,-0.0077,1.366
10468.00,7.522030,25.03467,-0.000169,24.020671,-0.0076,1.365
10470.00,7.522540,25.03481,-0.000169,24.021318,-0.0076,1.366
10472.00,7.522796,25.03519,-0.000169,24.021238,-0.0076,1.366
10474.00,7.523549,25.03519,-0.000168,24.021630,-0.0076,1.366
10476.00,7.523981,25.03535,-0.000169,24.021470,-0.0076,1.366
10478.00,7.522302,25.03517,-0.000169,24.021204,-0.0076,1.366
10480.00,7.521685,25.03525,-0.000169,24.021483,-0.0076,1.367
10482.00,7.521943,25.03569,-0.000171,24.021107,-0.0076,1.366
10484.00,7.521654,25.03546,-0.000170,24.020725,-0.0076,1.365
10486.00,7.521422,25.03568,-0.000169,24.021604,-0.0076,1.365
10488.00,7.521699,25.03479,-0.000169,24.021497,-0.0076,1.366
10490.00,7.521042,25.03486,-0.000169,24.021818,-0.0076,1.366
10492.00,7.521706,25.03531,-0.000169,24.021332,-0.0076,1.366
10494.00,7.521868,25.03514,-0.000170,24.020991,-0.0076,1.366
10496.00,7.521433,25.03515,-0.000168,24.021691,-0.0076,1.366
10498.00,7.521540,25.03507,-0.000169,24.021242,-0.0076,1.366
10500.00,7.521109,25.03509,-0.000169,24.021191,-0.0076,1.366
10502.00,7.521138,25.03419,-0.000170,24.021231,-0.0076,1.365
10504.00,7.521701,25.03458,-0.000168,24.021441,-0.0076,1.366
10506.00,7.521542,25.03421,-0.000169,24.020778,-0.0076,1.366
10508.00,7.521720,25.03405,-0.000169,24.020573,-0.0076,1.366
10510.00,7.521712,25.03302,-0.000170,24.020910,-0.0076,1.366
10512.00,7.521543,25.03308,-0.000169,24.021182,-0.0076,1.366
10514.00,7.522183,25.03400,-0.000169,24.020823,-0.0076,1.366
10516.00,7.522642,25.03427,-0.000170,24.020720,-0.0076,1.366
10518.00,7.521698,25.03393,-0.000170,24.021238,-0.0076,1.366
10520.00,7.521400,25.03417,-0.000168,24.020850,-0.0076,1.366
10522.00,7.521999,25.03328,-0.000168,24.021660,-0.0076,1.366
10524.00,7.521482,25.03437,-0.000169,24.021316,-0.0076,1.366
10526.00,7.522141,25.03512,-0.000169,24.021446,-0.0076,1.366
10528.00,7.521906,25.03463,-0.000169,24.021455,-0.0076,1.367
10530.00,7.522330,25.03466,-0.000169,24.021524,-0.0076,1.366
10532.00,7.522094,25.03502,-0.000169,24.021229,-0.0076,1.366
10534.00,7.521666,25.03390,-0.000170,24.021019,-0.0076,1.366
10536.00,7.522477,25.03454,-0.000169,24.020903,-0.0076,1.366
10538.00,7.522130,25.03475,-0.000169,24.021064,-0.0076,1.366
10540.00,7.522193,25.03525,-0.000169,24.021407,-0.0076,1.366
10542.00,7.521873,25.03564,-0.000169,24.021109,-0.0076,1.366
10544.00,7.521537,25.03551,-0.000170,24.021205,-0.0076,1.366
10546.00,7.522082,25.03520,-0.000169,24.021523,-0.0076,1.366
10548.00,7.522180,25.03550,-0.000170,24.020924,-0.0077,1.367
10550.00,7.521628,25.03553,-0.000169,24.020952,-0.0076,1.366
10552.00,7.522028,25.03578,-0.000169,24.021606,-0.0076,1.366
10554.00,7.522677,25.03541,-0.000168,24.021046,-0.0076,1.366
10556.00,7.522836,25.03613,-0.000169,24.021425,-0.0076,1.366
10558.00,7.522453,25.03695,-0.000168,24.021140,-0.0076,1.366
10560.00,7.522239,25.03631,-0.000167,24.021559,-0.0076,1.366
10562.00,7.522734,25.03654,-0.000168,24.021517,-0.0076,1.366
10564.00,7.522428,25.03598,-0.000170,24.020886,-0.0076,1.367
10566.00,7.522384,25.03604,-0.000170,24.020948,-0.0076,1.367
10568.00,7.521552,25.03640,-0.000171,24.021494,-0.0076,1.366
10570.00,7.521484,25.03599,-0.000169,24.021062,-0.0076,1.366
10572.00,7.522348,25.03609,-0.000169,24.020892,-0.0076,1.366
10574.00,7.522224,25.03628,-0.000168,24.020863,-0.0076,1.366
10576.00,7.522177,25.03669,-0.000169,24.021189,-0.0076,1.366
10578.00,7.522243,25.03583,-0.000168,24.021499,-0.0076,1.367
10580.00,7.522700,25.03578,-0.000169,24.020616,-0.0076,1.366
10582.00,7.521494,25.03537,-0.000169,24.020779,-0.0076,1.365
10584.00,7.521519,25.03606,-0.000169,24.020761,-0.0076,1.366
10586.00,7.522345,25.03504,-0.000169,24.021271,-0.0076,1.366
10588.00,7.521676,25.03522,-0.000169,24.021240,-0.0076,1.367
10590.00,7.521927,25.03547,-0.000170,24.021588,-0.0076,1.366
10592.00,7.522219,25.03617,-0.000169,24.021426,-0.0076,1.366
10594.00,7.522149,25.03541,-0.000168,24.021472,-0.0076,1.365
10596.00,7.522662,25.03482,-0.000169,24.021314,-0.0076,1.366
10598.00,7.523260,25.03589,-0.000168,24.021144,-0.0076,1.365
10600.00,7.522697,25.03581,-0.000167,24.021135,-0.0076,1.366
10602.00,7.521704,25.03558,-0.000168,24.021780,-0.0076,1.366
10604.00,7.521447,25.03610,-0.000170,24.021095,-0.0076,1.367
10606.00,7.521321,25.03566,-0.000169,24.022172,-0.0076,1.366
10608.00,7.521180,25.03541,-0.000168,24.020763,-0.0076,1.366
10610.00,7.521023,25.03469,-0.000170,24.021361,-0.0076,1.367
10612.00,7.521147,25.03504,-0.000170,24.021445,-0.0076,1.366
10614.00,7.521208,25.03534,-0.000169,24.021158,-0.0076,1.366
10616.00,7.521847,25.03628,-0.000169,24.021182,-0.0076,1.366
10618.00,7.522085,25.03630,-0.000170,24.020879,-0.0076,1.366
10620.00,7.522382,25.03649,-0.000168,24.021204,-0.0076,1.366
10622.00,7.522372,25.03559,-0.000168,24.021120,-0.0076,1.366
10624.00,7.522603,25.03542,-0.000169,24.021008,-0.0076,1.366
10626.00,7.522483,25.03581,-0.000169,24.020535,-0.0076,1.366
10628.00,7.522969,25.03567,-0.000169,24.021287,-0.0077,1.366
10630.00,7.522600,25.03610,-0.000169,24.021615,-0.0076,1.366
10632.00,7.522467,25.03591,-0.000168,24.021251,-0.0076,1.366
10634.00,7.521848,25.03628,-0.000170,24.021965,-0.0076,1.366
10636.00,7.521391,25.03707,-0.000170,24.021668,-0.0077,1.366
10638.00,7.521311,25.03696,-0.000169,24.021613,-0.0077,1.366
10640.00,7.521958,25.03667,-0.000169,24.021039,-0.0076,1.366
10642.00,7.522014,25.03657,-0.000170,24.021749,-0.0076,1.366
10644.00,7.521617,25.03580,-0.000169,24.021911,-0.0076,1.366
10646.00,7.521389,25.03576,-0.000169,24.021368,-0.0076,1.365
10648.00,7.521191,25.03531,-0.000169,24.020868,-0.0076,1.365
10650.00,7.521075,25.03542,-0.000169,24.021673,-0.0076,1.367
10652.00,7.521429,25.03613,-0.000170,24.020544,-0.0076,1.366
10654.00,7.522101,25.03541,-0.000170,24.020763,-0.0076,1.366
10656.00,7.522164,25.03448,-0.000170,24.020955,-0.0076,1.366
10658.00,7.522919,25.03422,-0.000168,24.021220,-0.0076,1.365
10660.00,7.524004,25.03531,-0.000168,24.021441,-0.0076,1.366
10662.00,7.523507,25.03527,-0.000169,24.021726,-0.0076,1.366
10664.00,7.522729,25.03488,-0.000168,24.021320,-0.0076,1.366
10666.00,7.521548,25.03478,-0.000169,24.020865,-0.0076,1.366
10668.00,7.521856,25.03497,-0.000170,24.021200,-0.0076,1.367
10670.00,7.522695,25.03506,-0.000169,24.021285,-0.0076,1.366
10672.00,7.522460,25.03478,-0.000168,24.021668,-0.0076,1.366
10674.00,7.522000,25.03478,-0.000169,24.021044,-0.0076,1.366
10676.00,7.521953,25.03500,-0.000168,24.021383,-0.0076,1.366
10678.00,7.522154,25.03440,-0.000170,24.020718,-0.0076,1.366
10680.00,7.521484,25.03517,-0.000170,24.020855,-0.0076,1.366
10682.00,7.522377,25.03506,-0.000169,24.020948,-0.0076,1.366
10684.00,7.522206,25.03450,-0.000170,24.021436,-0.0076,1.366
10686.00,7.522035,25.03375,-0.000170,24.021341,-0.0076,1.366
10688.00,7.522686,25.03450,-0.000169,24.021017,-0.0076,1.366
10690.00,7.522755,25.03445,-0.000169,24.021213,-0.0076,1.366
10692.00,7.523674,25.03470,-0.000170,24.021320,-0.0076,1.366
10694.00,7.523387,25.03525,-0.000169,24.021115,-0.0076,1.366
10696.00,7.522412,25.03468,-0.000170,24.021254,-0.0076,1.365
10698.00,7.521995,25.03369,-0.000170,24.020993,-0.0076,1.365
10700.00,7.522159,25.03325,-0.000170,24.020857,-0.0076,1.366
10702.00,7.522128,25.03379,-0.000169,24.021098,-0.0076,1.366
10704.00,7.522412,25.03439,-0.000170,24.021428,-0.0076,1.366
10706.00,7.522520,25.03504,-0.000170,24.020674,-0.0076,1.366
10708.00,7.523115,25.03463,-0.000170,24.021397,-0.0076,1.366
10710.00,7.522739,25.03383,-0.000169,24.021149,-0.0076,1.365
10712.00,7.522015,25.03424,-0.000170,24.021240,-0.0076,1.366
10714.00,7.521425,25.03568,-0.000170,24.021399,-0.0076,1.365
10716.00,7.522073,25.03662,-0.000170,24.021000,-0.0076,1.366
10718.00,7.522388,25.03557,-0.000169,24.020395,-0.0077,1.366
10720.00,7.522775,25.03548,-0.000169,24.021026,-0.0076,1.366
10722.00,7.521962,25.03536,-0.000169,24.021336,-0.0076,1.366
10724.00,7.522072,25.03523,-0.000170,24.021379,-0.0076,1.366
10726.00,7.521858,25.03509,-0.000171,24.021704,-0.0076,1.365
10728.00,7.521543,25.03400,-0.000170,24.021138,-0.0076,1.366
10730.00,7.521646,25.03402,-0.000170,24.021305,-0.0076,1.366
10732.00,7.522096,25.03456,-0.000170,24.021310,-0.0076,1.366
10734.00,7.521978,25.03413,-0.000170,24.021327,-0.0076,1.365
10736.00,7.522276,25.03401,-0.000169,24.021472,-0.0076,1.366
10738.00,7.522935,25.03473,-0.000169,24.020823,-0.0076,1.365
10740.00,7.523101,25.03472,-0.000169,24.020475,-0.0076,1.365
10742.00,7.521992,25.03478,-0.000169,24.021227,-0.0076,1.366
10744.00,7.522417,25.03481,-0.000170,24.020747,-0.0076,1.366
10746.00,7.521903,25.03509,-0.000169,24.021211,-0.0076,1.366
10748.00,7.521980,25.03553,-0.000170,24.021494,-0.0076,1.366
10750.00,7.522509,25.03541,-0.000171,24.021236,-0.0076,1.366
10752.00,7.521840,25.03542,-0.000169,24.021160,-0.0076,1.366
10754.00,7.521687,25.03539,-0.000169,24.020736,-0.0076,1.365
10756.00,7.522320,25.03609,-0.000169,24.021122,-0.0076,1.365
10758.00,7.522852,25.03490,-0.000171,24.021851,-0.0076,1.365
10760.00,7.522436,25.03446,-0.000170,24.021013,-0.0076,1.365
10762.00,7.521932,25.03482,-0.000170,24.020643,-0.0076,1.366
10764.00,7.522244,25.03484,-0.000169,24.021446,-0.0076,1.366
10766.00,7.521566,25.03444,-0.000169,24.020623,-0.0076,1.367
10768.00,7.522189,25.03453,-0.000171,24.020569,-0.0077,1.366
10770.00,7.522321,25.03427,-0.000170,24.020971,-0.0076,1.366
10772.00,7.521537,25.03441,-0.000168,24.021165,-0.0076,1.365
10774.00,7.521508,25.03419,-0.000168,24.021055,-0.0076,1.365
10776.00,7.522005,25.03459,-0.000168,24.021196,-0.0076,1.366
10778.00,7.521986,25.03406,-0.000169,24.021171,-0.0076,1.366
10780.00,7.521596,25.03464,-0.000168,24.021093,-0.0076,1.366
10782.00,7.522845,25.03430,-0.000169,24.020696,-0.0076,1.366
10784.00,7.523340,25.03529,-0.000170,24.021443,-0.0077,1.366
10786.00,7.522236,25.03506,-0.000170,24.020672,-0.0077,1.366
10788.00,7.521662,25.03537,-0.000169,24.021363,-0.0076,1.365
10790.00,7.522475,25.03547,-0.000168,24.021514,-0.0076,1.366
10792.00,7.523251,25.03557,-0.000169,24.021664,-0.0076,1.366
10794.00,7.522904,25.03547,-0.000168,24.021494,-0.0076,1.366
10796.00,7.522141,25.03518,-0.000170,24.021938,-0.0076,1.367
10798.00,7.522279,25.03483,-0.000170,24.021265,-0.0076,1.366
10800.00,7.522501,25.03521,-0.000170,24.021298,-0.0076,1.366
10802.00,7.523023,25.03580,-0.000169,24.020834,-0.0076,1.366
10804.00,7.522757,25.03675,-0.000168,24.021494,-0.0076,1.365
@18,12.0000,24.0
10806.00,7.522104,25.03640,-0.000168,24.021437,-0.0076,1.365
10808.00,7.517030,25.03688,-0.000169,24.020518,-0.0076,1.366
10810.00,7.508763,25.03622,-0.000169,24.021437,-0.0076,1.365
10812.00,7.501666,25.03531,-0.000168,24.020725,-0.0076,1.364
10814.00,7.494827,25.03439,-0.000168,24.020689,-0.0076,1.365
10816.00,7.491302,25.03443,-0.000168,24.021579,-0.0076,1.366
10818.00,7.489630,25.03570,-0.000170,24.021546,-0.0076,1.367
10820.00,7.488446,25.03563,-0.000171,24.020754,-0.0076,1.366
10822.00,7.488654,25.03504,-0.000170,24.021258,-0.0076,1.367
10824.00,7.488741,25.03586,-0.000171,24.021702,-0.0076,1.367
10826.00,7.488141,25.03665,-0.000171,24.021236,-0.0076,1.367
10828.00,7.488601,25.03661,-0.000171,24.021579,-0.0076,1.367
10830.00,7.489018,25.03618,-0.000172,24.020986,-0.0076,1.367
10832.00,7.494366,25.03622,-0.000171,24.021225,-0.0076,1.367
10834.00,7.503158,25.03587,-0.000171,24.021057,-0.0076,1.368
10836.00,7.511233,25.03682,-0.000171,24.020631,-0.0076,1.368
10838.00,7.516506,25.03669,-0.000171,24.020957,-0.0076,1.368
10840.00,7.520071,25.03699,-0.000171,24.021550,-0.0076,1.367
10842.00,7.521471,25.03660,-0.000169,24.021321,-0.0076,1.367
10844.00,7.522123,25.03634,-0.000168,24.021055,-0.0076,1.366
10846.00,7.521974,25.03712,-0.000168,24.021390,-0.0076,1.366
10848.00,7.522411,25.03723,-0.000168,24.020625,-0.0076,1.366
10850.00,7.522385,25.03677,-0.000169,24.021115,-0.0076,1.366
10852.00,7.521812,25.03702,-0.000168,24.020618,-0.0076,1.366
10854.00,7.522375,25.03718,-0.000168,24.021673,-0.0076,1.366
10856.00,7.522277,25.03803,-0.000168,24.021372,-0.0076,1.366
10858.00,7.522228,25.03760,-0.000169,24.021635,-0.0076,1.366
10860.00,7.521915,25.03812,-0.000169,24.021347,-0.0076,1.366
10862.00,7.522329,25.03721,-0.000169,24.021653,-0.0076,1.366
10864.00,7.522757,25.03646,-0.000169,24.021006,-0.0076,1.366
10866.00,7.522339,25.03720,-0.000169,24.021499,-0.0076,1.366
10868.00,7.521721,25.03699,-0.000170,24.020933,-0.0077,1.366
10870.00,7.521905,25.03616,-0.000169,24.021249,-0.0077,1.366
10872.00,7.522773,25.03639,-0.000169,24.021026,-0.0076,1.366
10874.00,7.522221,25.03668,-0.000169,24.021216,-0.0076,1.366
10876.00,7.521653,25.03653,-0.000169,24.021124,-0.0076,1.366
10878.00,7.521076,25.03753,-0.000170,24.020961,-0.0076,1.366
10880.00,7.520555,25.03740,-0.000169,24.021372,-0.0076,1.366
10882.00,7.521231,25.03751,-0.000169,24.021329,-0.0076,1.366
10884.00,7.521340,25.03717,-0.000168,24.021283,-0.0076,1.366
10886.00,7.521877,25.03626,-0.000169,24.021117,-0.0076,1.366
10888.00,7.521478,25.03695,-0.000169,24.020640,-0.0076,1.366
10890.00,7.521334,25.03606,-0.000169,24.021060,-0.0076,1.365
10892.00,7.521617,25.03685,-0.000169,24.020663,-0.0076,1.366
10894.00,7.521536,25.03675,-0.000169,24.021167,-0.0076,1.365
10896.00,7.521536,25.03711,-0.000170,24.020834,-0.0076,1.365
10898.00,7.521242,25.03674,-0.000169,24.021742,-0.0076,1.365
10900.00,7.521954,25.03638,-0.000169,24.021720,-0.0076,1.366
10902.00,7.522417,25.03597,-0.000169,24.021252,-0.0076,1.366
10904.00,7.523048,25.03673,-0.000169,24.020707,-0.0076,1.366
10906.00,7.523138,25.03701,-0.000169,24.021155,-0.0076,1.366
10908.00,7.522356,25.03611,-0.000170,24.020739,-0.0076,1.366
10910.00,7.522762,25.03637,-0.000169,24.021336,-0.0076,1.366
10912.00,7.523389,25.03503,-0.000169,24.020295,-0.0076,1.365
10914.00,7.523116,25.03561,-0.000170,24.021744,-0.0076,1.366
10916.00,7.522969,25.03593,-0.000171,24.020830,-0.0077,1.366
10918.00,7.523164,25.03603,-0.000171,24.021002,-0.0076,1.366
10920.00,7.523399,25.03586,-0.000170,24.021827,-0.0076,1.366
10922.00,7.522336,25.03651,-0.000169,24.020895,-0.0076,1.365
10924.00,7.523016,25.03530,-0.000169,24.021573,-0.0076,1.366
10926.00,7.523422,25.03487,-0.000168,24.021700,-0.0076,1.365
10928.00,7.523428,25.03565,-0.000169,24.021601,-0.0076,1.366
10930.00,7.523254,25.03580,-0.000169,24.021383,-0.0076,1.366
10932.00,7.523482,25.03553,-0.000168,24.020565,-0.0076,1.366
10934.00,7.524320,25.03568,-0.000169,24.020973,-0.0076,1.365
10936.00,7.523553,25.03678,-0.000170,24.021350,-0.0076,1.366
10938.00,7.523281,25.03703,-0.000169,24.021530,-0.0076,1.366
10940.00,7.523488,25.03758,-0.000168,24.021434,-0.0076,1.366
10942.00,7.523017,25.03718,-0.000169,24.021131,-0.0076,1.366
10944.00,7.523150,25.03724,-0.000170,24.021577,-0.0076,1.366
10946.00,7.523039,25.03646,-0.000170,24.021869,-0.0076,1.366
10948.00,7.523288,25.03665,-0.000169,24.021421,-0.0076,1.366
10950.00,7.522560,25.03753,-0.000169,24.021330,-0.0076,1.366
10952.00,7.522674,25.03648,-0.000170,24.021660,-0.0076,1.366
10954.00,7.523325,25.03627,-0.000170,24.021787,-0.0076,1.366
10956.00,7.523960,25.03693,-0.000169,24.021147,-0.0076,1.366
10958.00,7.524054,25.03652,-0.000169,24.021107,-0.0076,1.366
10960.00,7.523094,25.03638,-0.000169,24.021153,-0.0076,1.366
10962.00,7.523057,25.03584,-0.000169,24.021314,-0.0076,1.366
10964.00,7.523640,25.03713,-0.000169,24.021622,-0.0076,1.366
10966.00,7.523848,25.03689,-0.000169,24.021552,-0.0076,1.366
10968.00,7.523872,25.03611,-0.000168,24.021564,-0.0076,1.366
10970.00,7.523557,25.03648,-0.000169,24.021234,-0.0076,1.366
10972.00,7.524079,25.03741,-0.000170,24.021162,-0.0076,1.366
10974.00,7.523803,25.03670,-0.000169,24.020968,-0.0076,1.366
10976.00,7.523366,25.03561,-0.000168,24.021291,-0.0076,1.366
10978.00,7.523298,25.03632,-0.000169,24.021223,-0.0076,1.366
10980.00,7.523753,25.03634,-0.000169,24.021118,-0.0076,1.366
10982.00,7.523339,25.03651,-0.000168,24.021243,-0.0076,1.366
10984.00,7.523114,25.03732,-0.000170,24.021432,-0.0076,1.366
10986.00,7.522845,25.03764,-0.000170,24.021564,-0.0076,1.366
10988.00,7.522666,25.03633,-0.000169,24.020776,-0.0076,1.366
10990.00,7.522515,25.03647,-0.000169,24.020991,-0.0076,1.366
10992.00,7.523169,25.03686,-0.000170,24.020966,-0.0076,1.366
10994.00,7.522677,25.03716,-0.000170,24.021329,-0.0076,1.366
10996.00,7.522383,25.03740,-0.000170,24.021553,-0.0076,1.367
10998.00,7.522668,25.03687,-0.000170,24.021175,-0.0076,1.367
11000.00,7.523858,25.03644,-0.000170,24.021648,-0.0076,1.366
11002.00,7.524140,25.03652,-0.000168,24.021443,-0.0076,1.366
11004.00,7.523715,25.03684,-0.000168,24.021233,-0.0076,1.366
11006.00,7.524709,25.03676,-0.000169,24.021225,-0.0076,1.366
11008.00,7.523346,25.03743,-0.000168,24.021327,-0.0076,1.366
11010.00,7.523121,25.03683,-0.000168,24.021742,-0.0076,1.367
11012.00,7.523966,25.03687,-0.000169,24.022358,-0.0076,1.367
11014.00,7.523776,25.03731,-0.000169,24.021437,-0.0076,1.366
11016.00,7.523207,25.03669,-0.000168,24.021793,-0.0076,1.366
11018.00,7.523302,25.03592,-0.000168,24.021202,-0.0076,1.366
11020.00,7.523503,25.03673,-0.000168,24.021343,-0.0076,1.366
11022.00,7.522727,25.03614,-0.000168,24.021423,-0.0076,1.366
11024.00,7.523587,25.03648,-0.000169,24.020895,-0.0076,1.367
11026.00,7.524331,25.03644,-0.000170,24.021644,-0.0076,1.367
11028.00,7.524128,25.03676,-0.000169,24.020408,-0.0076,1.366
11030.00,7.523873,25.03678,-0.000170,24.021397,-0.0076,1.367
11032.00,7.524478,25.03715,-0.000169,24.020826,-0.0076,1.366
11034.00,7.524477,25.03681,-0.000170,24.021668,-0.0076,1.367
11036.00,7.524794,25.03648,-0.000170,24.021760,-0.0076,1.366
11038.00,7.523682,25.03666,-0.000169,24.021961,-0.0076,1.366
11040.00,7.522534,25.03745,-0.000169,24.021147,-0.0076,1.366
11042.00,7.522478,25.03728,-0.000170,24.020810,-0.0076,1.366
11044.00,7.522361,25.03784,-0.000170,24.021764,-0.0076,1.367
11046.00,7.522013,25.03787,-0.000170,24.020881,-0.0076,1.366
11048.00,7.522554,25.03831,-0.000169,24.020845,-0.0076,1.366
11050.00,7.522219,25.03731,-0.000168,24.021187,-0.0077,1.366
11052.00,7.522172,25.03622,-0.000168,24.021495,-0.0076,1.365
11054.00,7.522155,25.03651,-0.000168,24.020788,-0.0076,1.366
11056.00,7.522957,25.03709,-0.000170,24.021582,-0.0076,1.366
11058.00,7.522516,25.03724,-0.000169,24.021503,-0.0076,1.366
11060.00,7.521813,25.03768,-0.000168,24.021209,-0.0076,1.366
11062.00,7.522160,25.03709,-0.000168,24.021100,-0.0076,1.366
11064.00,7.522626,25.03760,-0.000169,24.021466,-0.0076,1.367
11066.00,7.522358,25.03788,-0.000171,24.021419,-0.0076,1.367
11068.00,7.521434,25.03710,-0.000171,24.021220,-0.0076,1.366
11070.00,7.521644,25.03674,-0.000170,24.021338,-0.0076,1.366
11072.00,7.522634,25.03796,-0.000170,24.021401,-0.0076,1.367
11074.00,7.522860,25.03799,-0.000170,24.021339,-0.0076,1.366
11076.00,7.523037,25.03750,-0.000169,24.021263,-0.0076,1.366
11078.00,7.523210,25.03773,-0.000169,24.021046,-0.0076,1.366
11080.00,7.522626,25.03718,-0.000170,24.020741,-0.0076,1.366
11082.00,7.522516,25.03782,-0.000169,24.021240,-0.0076,1.366
11084.00,7.522346,25.03769,-0.000169,24.021747,-0.0076,1.367
11086.00,7.522072,25.03648,-0.000169,24.021307,-0.0076,1.366
11088.00,7.522070,25.03617,-0.000169,24.021515,-0.0076,1.366
11090.00,7.523541,25.03568,-0.000170,24.021220,-0.0076,1.366
11092.00,7.523323,25.03530,-0.000170,24.021198,-0.0076,1.366
11094.00,7.523384,25.03648,-0.000169,24.021077,-0.0076,1.366
11096.00,7.523241,25.03678,-0.000170,24.021804,-0.0076,1.366
11098.00,7.522765,25.03680,-0.000169,24.020915,-0.0076,1.366
11100.00,7.522542,25.03689,-0.000168,24.021930,-0.0076,1.366
11102.00,7.522832,25.03760,-0.000169,24.021370,-0.0076,1.367
11104.00,7.521955,25.03832,-0.000170,24.020663,-0.0076,1.366
11106.00,7.522245,25.03724,-0.000170,24.020953,-0.0076,1.366
11108.00,7.522381,25.03766,-0.000169,24.021173,-0.0076,1.366
11110.00,7.522339,25.03788,-0.000170,24.021330,-0.0076,1.366
11112.00,7.522642,25.03783,-0.000170,24.021579,-0.0076,1.367
11114.00,7.522551,25.03792,-0.000169,24.020924,-0.0076,1.366
11116.00,7.523354,25.03778,-0.000169,24.020948,-0.0076,1.367
11118.00,7.523325,25.03809,-0.000170,24.021504,-0.0076,1.366
11120.00,7.523897,25.03873,-0.000170,24.021397,-0.0076,1.366
11122.00,7.523801,25.03872,-0.000170,24.021209,-0.0076,1.366
11124.00,7.522988,25.03878,-0.000170,24.021312,-0.0076,1.366
11126.00,7.523489,25.03943,-0.000170,24.021269,-0.0076,1.366
11128.00,7.523802,25.03858,-0.000169,24.021412,-0.0076,1.366
11130.00,7.522911,25.03904,-0.000169,24.022327,-0.0076,1.366
11132.00,7.522516,25.03948,-0.000168,24.021187,-0.0076,1.366
11134.00,7.522402,25.03900,-0.000169,24.021532,-0.0076,1.366
11136.00,7.522770,25.03885,-0.000169,24.021149,-0.0076,1.366
11138.00,7.522613,25.03915,-0.000167,24.021747,-0.0076,1.365
11140.00,7.522815,25.03881,-0.000170,24.021572,-0.0076,1.366
11142.00,7.522646,25.03772,-0.000169,24.022028,-0.0076,1.366
11144.00,7.522796,25.03843,-0.000169,24.021372,-0.0076,1.366
11146.00,7.522530,25.03861,-0.000170,24.020959,-0.0076,1.366
11148.00,7.521560,25.03914,-0.000169,24.021869,-0.0076,1.366
11150.00,7.522515,25.03898,-0.000167,24.021169,-0.0076,1.367
11152.00,7.522995,25.03830,-0.000170,24.021316,-0.0076,1.366
11154.00,7.523040,25.03845,-0.000169,24.022144,-0.0076,1.366
11156.00,7.522605,25.03809,-0.000168,24.021610,-0.0076,1.366
11158.00,7.522671,25.03819,-0.000168,24.021823,-0.0076,1.366
11160.00,7.523181,25.03739,-0.000169,24.022269,-0.0076,1.366
11162.00,7.523558,25.03813,-0.000169,24.022143,-0.0076,1.366
11164.00,7.523400,25.03751,-0.000169,24.021755,-0.0076,1.366
11166.00,7.523405,25.03822,-0.000170,24.021162,-0.0076,1.366
11168.00,7.523039,25.03859,-0.000169,24.021461,-0.0076,1.366
11170.00,7.522285,25.03786,-0.000169,24.021950,-0.0076,1.366
11172.00,7.521518,25.03785,-0.000168,24.021334,-0.0076,1.367
11174.00,7.521965,25.03738,-0.000169,24.021022,-0.0076,1.366
11176.00,7.523046,25.03762,-0.000170,24.021720,-0.0076,1.366
11178.00,7.523204,25.03793,-0.000169,24.021082,-0.0076,1.366
11180.00,7.522643,25.03872,-0.000169,24.020439,-0.0076,1.366
11182.00,7.522035,25.03909,-0.000169,24.020892,-0.0076,1.366
11184.00,7.522627,25.03829,-0.000170,24.021234,-0.0076,1.367
11186.00,7.523505,25.03772,-0.000171,24.021227,-0.0076,1.367
11188.00,7.523464,25.03831,-0.000170,24.021314,-0.0076,1.366
11190.00,7.523045,25.03717,-0.000169,24.021530,-0.0076,1.366
11192.00,7.522187,25.03748,-0.000168,24.021481,-0.0076,1.366
11194.00,7.522255,25.03778,-0.000168,24.021117,-0.0076,1.365
11196.00,7.521584,25.03771,-0.000169,24.021758,-0.0076,1.366
11198.00,7.521958,25.03813,-0.000170,24.021669,-0.0076,1.366
11200.00,7.522632,25.03682,-0.000170,24.021062,-0.0076,1.366
11202.00,7.522462,25.03675,-0.000170,24.021501,-0.0076,1.367
11204.00,7.522021,25.03809,-0.000170,24.021943,-0.0076,1.366
11206.00,7.522769,25.03806,-0.000169,24.021089,-0.0076,1.366
11208.00,7.523970,25.03779,-0.000169,24.021106,-0.0076,1.366
11210.00,7.523590,25.03747,-0.000169,24.021555,-0.0076,1.366
11212.00,7.523018,25.03690,-0.000169,24.021305,-0.0076,1.366
11214.00,7.522472,25.03788,-0.000170,24.021604,-0.0076,1.366
11216.00,7.521917,25.03834,-0.000169,24.021486,-0.0076,1.367
11218.00,7.522190,25.03818,-0.000171,24.021651,-0.0076,1.367
11220.00,7.522284,25.03845,-0.000170,24.020910,-0.0076,1.367
11222.00,7.522164,25.03737,-0.000171,24.021294,-0.0076,1.366
11224.00,7.522127,25.03792,-0.000169,24.021633,-0.0076,1.366
11226.00,7.522136,25.03759,-0.000170,24.021410,-0.0076,1.366
11228.00,7.521605,25.03730,-0.000169,24.021073,-0.0076,1.366
11230.00,7.522658,25.03691,-0.000169,24.020752,-0.0076,1.366
11232.00,7.523416,25.03678,-0.000170,24.021060,-0.0076,1.366
11234.00,7.524047,25.03795,-0.000170,24.021372,-0.0076,1.366
11236.00,7.523902,25.03726,-0.000170,24.021193,-0.0076,1.367
11238.00,7.522552,25.03707,-0.000169,24.021836,-0.0076,1.366
11240.00,7.522789,25.03642,-0.000169,24.021445,-0.0076,1.367
11242.00,7.523142,25.03682,-0.000171,24.020877,-0.0076,1.366
11244.00,7.522590,25.03688,-0.000170,24.021541,-0.0076,1.366
11246.00,7.522252,25.03720,-0.000170,24.021185,-0.0076,1.366
11248.00,7.522417,25.03794,-0.000169,24.022025,-0.0076,1.366
11250.00,7.523065,25.03819,-0.000169,24.021437,-0.0076,1.366
11252.00,7.522825,25.03790,-0.000169,24.021526,-0.0076,1.366
11254.00,7.523214,25.03860,-0.000169,24.021544,-0.0076,1.366
11256.00,7.523035,25.03862,-0.000168,24.021015,-0.0076,1.367
11258.00,7.522463,25.03821,-0.000170,24.020894,-0.0076,1.366
11260.00,7.522242,25.03760,-0.000170,24.021581,-0.0077,1.366
11262.00,7.521302,25.03805,-0.000170,24.021347,-0.0076,1.366
11264.00,7.521338,25.03785,-0.000169,24.021068,-0.0076,1.366
11266.00,7.521189,25.03873,-0.000169,24.021455,-0.0076,1.366
11268.00,7.521457,25.03869,-0.000170,24.021881,-0.0076,1.367
11270.00,7.522226,25.03808,-0.000170,24.020877,-0.0076,1.366
11272.00,7.521874,25.03803,-0.000169,24.021037,-0.0076,1.366
11274.00,7.521091,25.03774,-0.000169,24.021320,-0.0076,1.367
11276.00,7.520963,25.03799,-0.000170,24.021109,-0.0076,1.366
11278.00,7.522364,25.03895,-0.000170,24.021396,-0.0076,1.366
11280.00,7.522172,25.03898,-0.000169,24.021499,-0.0076,1.367
11282.00,7.521459,25.03856,-0.000170,24.021428,-0.0076,1.367
11284.00,7.521745,25.03800,-0.000170,24.021840,-0.0076,1.367
11286.00,7.521874,25.03724,-0.000169,24.021133,-0.0076,1.366
11288.00,7.522650,25.03740,-0.000169,24.021992,-0.0076,1.366
11290.00,7.523151,25.03744,-0.000168,24.021495,-0.0076,1.366
11292.00,7.523109,25.03618,-0.000169,24.021115,-0.0076,1.366
11294.00,7.523478,25.03588,-0.000170,24.020803,-0.0076,1.367
11296.00,7.523037,25.03673,-0.000170,24.021265,-0.0076,1.366
11298.00,7.523067,25.03737,-0.000169,24.021294,-0.0076,1.366
11300.00,7.522476,25.03684,-0.000170,24.021285,-0.0076,1.366
11302.00,7.521866,25.03572,-0.000170,24.021385,-0.0076,1.366
11304.00,7.522170,25.03618,-0.000169,24.021117,-0.0076,1.366
11306.00,7.521912,25.03597,-0.000168,24.020904,-0.0076,1.366
11308.00,7.522038,25.03636,-0.000169,24.020977,-0.0076,1.366
11310.00,7.522248,25.03659,-0.000169,24.020973,-0.0076,1.366
11312.00,7.522314,25.03649,-0.000169,24.021205,-0.0076,1.366
11314.00,7.522395,25.03611,-0.000169,24.021544,-0.0076,1.366
11316.00,7.522997,25.03682,-0.000168,24.021595,-0.0076,1.366
11318.00,7.523058,25.03677,-0.000168,24.021675,-0.0076,1.366
11320.00,7.522993,25.03672,-0.000169,24.021568,-0.0076,1.366
11322.00,7.523087,25.03737,-0.000169,24.021394,-0.0076,1.367
11324.00,7.522442,25.03676,-0.000170,24.022052,-0.0076,1.366
11326.00,7.522764,25.03681,-0.000169,24.020854,-0.0076,1.367
11328.00,7.523131,25.03664,-0.000168,24.021140,-0.0076,1.366
11330.00,7.522408,25.03715,-0.000170,24.021434,-0.0076,1.367
11332.00,7.523145,25.03743,-0.000170,24.021339,-0.0076,1.366
11334.00,7.522931,25.03637,-0.000170,24.020567,-0.0076,1.366
11336.00,7.523082,25.03622,-0.000170,24.021107,-0.0076,1.366
11338.00,7.523040,25.03619,-0.000170,24.021445,-0.0076,1.366
11340.00,7.523529,25.03652,-0.000169,24.021151,-0.0076,1.366
11342.00,7.523329,25.03646,-0.000169,24.021503,-0.0076,1.366
11344.00,7.522860,25.03626,-0.000169,24.020647,-0.0076,1.366
11346.00,7.522905,25.03634,-0.000169,24.020810,-0.0076,1.366
11348.00,7.522528,25.03742,-0.000170,24.021450,-0.0076,1.366
11350.00,7.522250,25.03658,-0.000168,24.021552,-0.0076,1.366
11352.00,7.522243,25.03696,-0.000170,24.020571,-0.0076,1.367
11354.00,7.522187,25.03720,-0.000170,24.021430,-0.0076,1.366
11356.00,7.521765,25.03762,-0.000169,24.021330,-0.0076,1.366
11358.00,7.520993,25.03738,-0.000170,24.021133,-0.0076,1.366
11360.00,7.521890,25.03783,-0.000170,24.021499,-0.0076,1.367
11362.00,7.521771,25.03676,-0.000170,24.021223,-0.0076,1.366
11364.00,7.521823,25.03696,-0.000170,24.020315,-0.0076,1.366
11366.00,7.522198,25.03696,-0.000170,24.021002,-0.0076,1.366
11368.00,7.522828,25.03659,-0.000169,24.021354,-0.0076,1.366
11370.00,7.523159,25.03671,-0.000169,24.020756,-0.0076,1.366
11372.00,7.522892,25.03695,-0.000168,24.021338,-0.0076,1.366
11374.00,7.522551,25.03685,-0.000169,24.021233,-0.0076,1.367
11376.00,7.521721,25.03656,-0.000170,24.020636,-0.0076,1.367
11378.00,7.521910,25.03669,-0.000171,24.020859,-0.0076,1.367
11380.00,7.522502,25.03690,-0.000169,24.020565,-0.0076,1.366
11382.00,7.523043,25.03689,-0.000168,24.021711,-0.0076,1.366
11384.00,7.522279,25.03677,-0.000169,24.021057,-0.0076,1.366
11386.00,7.522275,25.03649,-0.000170,24.020707,-0.0076,1.367
11388.00,7.522424,25.03663,-0.000170,24.021013,-0.0076,1.366
11390.00,7.522172,25.03689,-0.000169,24.020995,-0.0076,1.366
11392.00,7.522374,25.03648,-0.000170,24.020680,-0.0076,1.367
11394.00,7.522225,25.03607,-0.000170,24.021151,-0.0076,1.366
11396.00,7.522038,25.03657,-0.000170,24.021238,-0.0076,1.366
11398.00,7.523110,25.03656,-0.000169,24.021164,-0.0077,1.366
11400.00,7.523081,25.03717,-0.000169,24.020067,-0.0077,1.367
11402.00,7.522174,25.03724,-0.000170,24.021008,-0.0076,1.366
11404.00,7.521747,25.03666,-0.000170,24.021006,-0.0076,1.366
@19,12.0000,24.0
11406.00,7.522099,25.03746,-0.000169,24.021187,-0.0076,1.367
11408.00,7.517206,25.03778,-0.000170,24.020970,-0.0076,1.366
11410.00,7.508551,25.03793,-0.000169,24.022008,-0.0076,1.365
11412.00,7.501198,25.03771,-0.000169,24.021876,-0.0076,1.365
11414.00,7.495017,25.03735,-0.000169,24.021069,-0.0076,1.365
11416.00,7.491691,25.03651,-0.000168,24.021064,-0.0076,1.365
11418.00,7.490538,25.03748,-0.000169,24.021368,-0.0076,1.365
11420.00,7.489431,25.03698,-0.000170,24.021109,-0.0076,1.366
11422.00,7.489268,25.03632,-0.000171,24.021305,-0.0076,1.367
11424.00,7.489840,25.03718,-0.000172,24.021305,-0.0076,1.367
11426.00,7.489999,25.03750,-0.000170,24.021135,-0.0076,1.366
11428.00,7.489517,25.03779,-0.000170,24.021162,-0.0076,1.367
11430.00,7.489893,25.03706,-0.000170,24.020930,-0.0076,1.368
11432.00,7.494336,25.03729,-0.000170,24.021294,-0.0076,1.368
11434.00,7.503366,25.03724,-0.000172,24.021570,-0.0076,1.368
11436.00,7.511179,25.03732,-0.000173,24.021325,-0.0076,1.368
11438.00,7.516741,25.03804,-0.000172,24.020854,-0.0076,1.368
11440.00,7.520500,25.03819,-0.000172,24.021341,-0.0077,1.368
11442.00,7.521618,25.03848,-0.000170,24.020942,-0.0076,1.368
11444.00,7.522686,25.03775,-0.000170,24.021291,-0.0076,1.366
11446.00,7.522635,25.03830,-0.000168,24.021000,-0.0076,1.366
11448.00,7.522889,25.03771,-0.000168,24.021539,-0.0076,1.366
11450.00,7.523291,25.03727,-0.000168,24.021794,-0.0076,1.366
11452.00,7.522783,25.03794,-0.000168,24.021330,-0.0076,1.366
11454.00,7.522058,25.03718,-0.000167,24.020098,-0.0076,1.366
11456.00,7.521945,25.03752,-0.000168,24.020999,-0.0076,1.367
11458.00,7.522271,25.03705,-0.000170,24.020879,-0.0076,1.367
11460.00,7.521693,25.03678,-0.000170,24.021122,-0.0076,1.367
11462.00,7.521314,25.03736,-0.000169,24.021213,-0.0076,1.366
11464.00,7.521420,25.03661,-0.000168,24.021321,-0.0076,1.367
11466.00,7.521296,25.03696,-0.000168,24.020950,-0.0076,1.367
11468.00,7.521078,25.03676,-0.000171,24.020678,-0.0076,1.367
11470.00,7.521042,25.03618,-0.000170,24.021408,-0.0076,1.367
11472.00,7.521246,25.03650,-0.000170,24.020743,-0.0076,1.366
11474.00,7.520942,25.03663,-0.000170,24.021379,-0.0076,1.366
11476.00,7.520680,25.03670,-0.000170,24.020765,-0.0076,1.365
11478.00,7.520736,25.03602,-0.000168,24.021231,-0.0076,1.366
11480.00,7.520987,25.03688,-0.000169,24.021084,-0.0076,1.366
11482.00,7.520796,25.03702,-0.000169,24.021301,-0.0076,1.366
11484.00,7.520904,25.03616,-0.000169,24.020839,-0.0076,1.366
11486.00,7.521444,25.03639,-0.000169,24.021660,-0.0076,1.366
11488.00,7.520875,25.03635,-0.000170,24.021205,-0.0076,1.366
11490.00,7.521119,25.03682,-0.000169,24.020810,-0.0076,1.366
11492.00,7.521464,25.03605,-0.000169,24.021057,-0.0076,1.367
11494.00,7.521524,25.03685,-0.000170,24.020676,-0.0076,1.367
11496.00,7.522195,25.03747,-0.000169,24.021713,-0.0076,1.366
11498.00,7.522848,25.03695,-0.000169,24.021543,-0.0076,1.366
11500.00,7.522190,25.03732,-0.000169,24.021256,-0.0076,1.365
11502.00,7.522313,25.03657,-0.000169,24.021339,-0.0076,1.366
11504.00,7.522675,25.03679,-0.000169,24.021747,-0.0076,1.367
11506.00,7.522861,25.03681,-0.000169,24.020877,-0.0076,1.367
11508.00,7.522761,25.03638,-0.000170,24.020714,-0.0076,1.366
11510.00,7.522791,25.03690,-0.000170,24.021002,-0.0076,1.367
11512.00,7.522416,25.03694,-0.000170,24.021316,-0.0076,1.367
11514.00,7.522585,25.03653,-0.000170,24.020935,-0.0076,1.366
11516.00,7.522922,25.03693,-0.000169,24.020698,-0.0076,1.367
11518.00,7.523540,25.03698,-0.000170,24.021184,-0.0076,1.366
11520.00,7.523435,25.03725,-0.000170,24.021446,-0.0076,1.366
11522.00,7.523649,25.03700,-0.000169,24.021040,-0.0076,1.367
11524.00,7.522665,25.03703,-0.000170,24.020562,-0.0076,1.366
11526.00,7.522559,25.03751,-0.000170,24.021374,-0.0076,1.367
11528.00,7.522957,25.03687,-0.000168,24.020841,-0.0076,1.366
11530.00,7.523764,25.03697,-0.000169,24.021033,-0.0076,1.367
11532.00,7.523582,25.03699,-0.000170,24.020921,-0.0076,1.366
11534.00,7.522159,25.03741,-0.000170,24.020935,-0.0076,1.366
11536.00,7.522398,25.03669,-0.000170,24.020747,-0.0077,1.366
11538.00,7.523365,25.03640,-0.000170,24.020560,-0.0076,1.366
11540.00,7.522976,25.03700,-0.000169,24.020632,-0.0077,1.366
11542.00,7.523075,25.03659,-0.000169,24.021338,-0.0076,1.366
11544.00,7.522365,25.03629,-0.000170,24.021055,-0.0076,1.366
11546.00,7.523676,25.03631,-0.000169,24.021106,-0.0076,1.366
11548.00,7.523944,25.03587,-0.000169,24.020986,-0.0076,1.366
11550.00,7.524345,25.03641,-0.000170,24.021120,-0.0076,1.366
11552.00,7.523646,25.03711,-0.000170,24.021272,-0.0076,1.366
11554.00,7.523320,25.03735,-0.000169,24.021891,-0.0076,1.366
11556.00,7.523353,25.03718,-0.000169,24.020859,-0.0076,1.366
11558.00,7.523654,25.03612,-0.000169,24.020866,-0.0076,1.367
11560.00,7.523636,25.03635,-0.000170,24.021827,-0.0076,1.367
11562.00,7.523345,25.03597,-0.000170,24.020908,-0.0076,1.366
11564.00,7.523840,25.03703,-0.000169,24.021175,-0.0076,1.366
11566.00,7.523341,25.03748,-0.000170,24.021352,-0.0076,1.366
11568.00,7.523480,25.03714,-0.000170,24.020933,-0.0076,1.367
11570.00,7.522725,25.03674,-0.000169,24.020933,-0.0076,1.367
11572.00,7.522750,25.03664,-0.000170,24.021437,-0.0076,1.366
11574.00,7.522672,25.03734,-0.000169,24.020739,-0.0076,1.366
11576.00,7.522253,25.03728,-0.000169,24.021392,-0.0076,1.366
11578.00,7.522228,25.03766,-0.000169,24.020883,-0.0076,1.367
11580.00,7.522486,25.03797,-0.000170,24.021213,-0.0076,1.366
11582.00,7.522366,25.03744,-0.000169,24.021461,-0.0076,1.367
11584.00,7.522672,25.03714,-0.000170,24.021010,-0.0076,1.366
11586.00,7.522129,25.03718,-0.000170,24.021673,-0.0076,1.366
11588.00,7.522206,25.03726,-0.000168,24.020895,-0.0076,1.367
11590.00,7.521913,25.03727,-0.000170,24.020830,-0.0076,1.366
11592.00,7.522708,25.03723,-0.000169,24.020341,-0.0076,1.366
11594.00,7.523675,25.03791,-0.000168,24.020979,-0.0076,1.365
11596.00,7.523489,25.03766,-0.000170,24.021100,-0.0076,1.367
11598.00,7.523383,25.03776,-0.000171,24.021267,-0.0076,1.367
11600.00,7.523167,25.03771,-0.000170,24.021068,-0.0077,1.367
11602.00,7.523406,25.03816,-0.000170,24.020556,-0.0076,1.366
11604.00,7.524301,25.03817,-0.000169,24.021238,-0.0076,1.366
11606.00,7.524305,25.03880,-0.000169,24.020609,-0.0076,1.366
11608.00,7.523451,25.03798,-0.000169,24.021073,-0.0076,1.366
11610.00,7.523236,25.03838,-0.000169,24.020886,-0.0076,1.367
11612.00,7.523715,25.03835,-0.000169,24.021414,-0.0076,1.366
11614.00,7.523317,25.03835,-0.000169,24.021049,-0.0076,1.366
11616.00,7.522871,25.03811,-0.000170,24.021218,-0.0076,1.366
11618.00,7.522856,25.03769,-0.000169,24.021318,-0.0077,1.367
11620.00,7.523069,25.03759,-0.000170,24.021236,-0.0076,1.367
11622.00,7.523505,25.03727,-0.000170,24.021490,-0.0076,1.367
11624.00,7.522853,25.03795,-0.000170,24.021039,-0.0076,1.366
11626.00,7.522657,25.03751,-0.000169,24.021263,-0.0076,1.366
11628.00,7.523058,25.03792,-0.000170,24.021497,-0.0076,1.367
11630.00,7.522646,25.03778,-0.000170,24.020464,-0.0076,1.366
11632.00,7.521169,25.03933,-0.000169,24.021115,-0.0076,1.366
11634.00,7.521763,25.03896,-0.000170,24.021258,-0.0076,1.366
11636.00,7.523131,25.03814,-0.000169,24.020892,-0.0076,1.367
11638.00,7.523486,25.03854,-0.000169,24.021017,-0.0076,1.367
11640.00,7.522954,25.03766,-0.000169,24.020846,-0.0076,1.367
11642.00,7.523618,25.03741,-0.000169,24.021452,-0.0076,1.367
11644.00,7.523522,25.03767,-0.000169,24.021669,-0.0076,1.366
11646.00,7.524068,25.03753,-0.000169,24.020810,-0.0076,1.367
11648.00,7.524340,25.03810,-0.000170,24.021622,-0.0076,1.367
11650.00,7.524403,25.03899,-0.000170,24.020391,-0.0076,1.366
11652.00,7.524718,25.03892,-0.000168,24.021097,-0.0076,1.366
11654.00,7.524731,25.03795,-0.000169,24.021544,-0.0076,1.366
11656.00,7.525016,25.03781,-0.000170,24.021156,-0.0076,1.366
11658.00,7.524754,25.03744,-0.000169,24.021202,-0.0076,1.367
11660.00,7.523854,25.03812,-0.000169,24.021040,-0.0076,1.367
11662.00,7.523770,25.03686,-0.000169,24.021586,-0.0076,1.366
11664.00,7.523431,25.03758,-0.000168,24.021610,-0.0076,1.366
11666.00,7.524175,25.03760,-0.000169,24.021198,-0.0076,1.367
11668.00,7.523330,25.03757,-0.000169,24.021160,-0.0076,1.366
11670.00,7.523735,25.03778,-0.000170,24.021057,-0.0076,1.366
11672.00,7.523912,25.03791,-0.000169,24.021146,-0.0076,1.366
11674.00,7.523774,25.03795,-0.000170,24.021167,-0.0076,1.366
11676.00,7.523085,25.03815,-0.000170,24.020718,-0.0076,1.367
11678.00,7.522329,25.03729,-0.000170,24.021450,-0.0076,1.366
11680.00,7.522148,25.03673,-0.000169,24.020910,-0.0076,1.367
11682.00,7.521813,25.03733,-0.000169,24.021225,-0.0076,1.366
11684.00,7.521897,25.03658,-0.000169,24.020890,-0.0076,1.367
11686.00,7.521941,25.03658,-0.000169,24.021608,-0.0076,1.366
11688.00,7.522474,25.03688,-0.000169,24.021553,-0.0076,1.366
11690.00,7.522788,25.03678,-0.000169,24.021256,-0.0076,1.367
11692.00,7.523356,25.03646,-0.000169,24.021272,-0.0076,1.367
11694.00,7.523181,25.03659,-0.000170,24.020971,-0.0076,1.366
11696.00,7.522998,25.03687,-0.000169,24.020953,-0.0076,1.367
11698.00,7.524104,25.03634,-0.000169,24.021537,-0.0076,1.366
11700.00,7.524144,25.03668,-0.000169,24.020710,-0.0076,1.366
11702.00,7.523153,25.03824,-0.000170,24.020948,-0.0076,1.366
11704.00,7.523072,25.03767,-0.000170,24.021126,-0.0076,1.367
11706.00,7.522859,25.03709,-0.000168,24.020966,-0.0076,1.367
11708.00,7.522148,25.03765,-0.000170,24.021227,-0.0076,1.367
11710.00,7.521665,25.03784,-0.000170,24.021390,-0.0076,1.366
11712.00,7.522687,25.03775,-0.000169,24.021485,-0.0076,1.366
11714.00,7.522939,25.03814,-0.000169,24.021265,-0.0076,1.366
11716.00,7.523177,25.03815,-0.000168,24.021349,-0.0076,1.367
11718.00,7.522775,25.03866,-0.000169,24.021164,-0.0076,1.367
11720.00,7.523132,25.03834,-0.000169,24.020284,-0.0076,1.366
11722.00,7.522701,25.03889,-0.000168,24.021160,-0.0076,1.367
11724.00,7.523035,25.03875,-0.000169,24.021031,-0.0076,1.366
11726.00,7.523056,25.03857,-0.000168,24.021176,-0.0076,1.366
11728.00,7.523112,25.03885,-0.000168,24.020729,-0.0076,1.367
11730.00,7.522385,25.03907,-0.000170,24.020839,-0.0076,1.366
11732.00,7.522015,25.03789,-0.000170,24.020982,-0.0076,1.367
11734.00,7.522395,25.03712,-0.000169,24.020810,-0.0076,1.367
11736.00,7.522801,25.03696,-0.000169,24.021048,-0.0076,1.366
11738.00,7.522033,25.03706,-0.000169,24.021024,-0.0076,1.366
11740.00,7.521937,25.03665,-0.000170,24.020241,-0.0076,1.367
11742.00,7.522747,25.03646,-0.000170,24.021033,-0.0076,1.367
11744.00,7.522368,25.03756,-0.000170,24.021407,-0.0076,1.367
11746.00,7.522929,25.03760,-0.000170,24.021149,-0.0076,1.367
11748.00,7.522456,25.03740,-0.000169,24.020584,-0.0076,1.367
11750.00,7.521621,25.03659,-0.000169,24.021026,-0.0076,1.366
11752.00,7.521968,25.03705,-0.000169,24.020863,-0.0076,1.367
11754.00,7.522342,25.03662,-0.000169,24.020593,-0.0076,1.367
11756.00,7.521580,25.03728,-0.000169,24.021461,-0.0076,1.367
11758.00,7.522869,25.03814,-0.000169,24.021242,-0.0076,1.367
11760.00,7.522998,25.03888,-0.000170,24.020778,-0.0076,1.366
11762.00,7.523467,25.03903,-0.000170,24.021443,-0.0076,1.366
11764.00,7.523281,25.03894,-0.000169,24.021285,-0.0076,1.366
11766.00,7.523633,25.03830,-0.000170,24.021095,-0.0076,1.367
11768.00,7.523400,25.03886,-0.000169,24.020848,-0.0076,1.367
11770.00,7.522965,25.03883,-0.000169,24.021263,-0.0076,1.366
11772.00,7.522605,25.03925,-0.000171,24.021314,-0.0076,1.367
11774.00,7.522751,25.03885,-0.000169,24.021006,-0.0076,1.367
11776.00,7.522460,25.03879,-0.000169,24.021055,-0.0076,1.367
11778.00,7.522813,25.03814,-0.000169,24.020872,-0.0076,1.367
11780.00,7.522773,25.03816,-0.000169,24.020819,-0.0076,1.366
11782.00,7.522503,25.03795,-0.000169,24.020759,-0.0076,1.366
11784.00,7.522155,25.03747,-0.000168,24.021702,-0.0076,1.366
11786.00,7.522296,25.03762,-0.000169,24.021104,-0.0076,1.367
11788.00,7.521540,25.03756,-0.000169,24.020634,-0.0076,1.366
11790.00,7.522677,25.03788,-0.000169,24.021073,-0.0076,1.367
11792.00,7.522728,25.03855,-0.000169,24.021173,-0.0076,1.367
11794.00,7.522288,25.03865,-0.000169,24.021648,-0.0076,1.367
11796.00,7.523097,25.03825,-0.000170,24.020952,-0.0076,1.367
11798.00,7.523242,25.03818,-0.000170,24.021008,-0.0076,1.367
11800.00,7.523009,25.03832,-0.000170,24.021352,-0.0076,1.366
11802.00,7.522406,25.03771,-0.000169,24.020933,-0.0077,1.367
11804.00,7.522476,25.03748,-0.000169,24.021350,-0.0076,1.367
11806.00,7.522725,25.03758,-0.000169,24.020966,-0.0076,1.367
11808.00,7.522658,25.03762,-0.000170,24.021173,-0.0076,1.367
11810.00,7.522423,25.03739,-0.000170,24.021488,-0.0076,1.366
11812.00,7.523515,25.03804,-0.000169,24.021240,-0.0076,1.366
11814.00,7.524216,25.03840,-0.000168,24.021579,-0.0076,1.367
11816.00,7.523448,25.03878,-0.000170,24.021225,-0.0076,1.367
11818.00,7.522366,25.03827,-0.000170,24.021577,-0.0076,1.367
11820.00,7.523094,25.03810,-0.000170,24.021167,-0.0076,1.367
11822.00,7.523285,25.03851,-0.000168,24.020749,-0.0076,1.367
11824.00,7.523668,25.03750,-0.000170,24.020549,-0.0076,1.367
11826.00,7.523469,25.03799,-0.000169,24.020556,-0.0076,1.367
11828.00,7.523332,25.03765,-0.000170,24.021450,-0.0076,1.367
11830.00,7.522861,25.03750,-0.000169,24.020792,-0.0076,1.366
11832.00,7.522935,25.03761,-0.000169,24.021062,-0.0076,1.368
11834.00,7.523156,25.03760,-0.000170,24.020977,-0.0076,1.367
11836.00,7.522974,25.03806,-0.000170,24.021912,-0.0076,1.367
11838.00,7.522968,25.03779,-0.000169,24.021878,-0.0076,1.367
11840.00,7.522546,25.03861,-0.000169,24.021755,-0.0076,1.367
11842.00,7.522434,25.03949,-0.000168,24.020683,-0.0076,1.367
11844.00,7.521921,25.03957,-0.000169,24.021140,-0.0076,1.367
11846.00,7.522149,25.03967,-0.000169,24.021419,-0.0076,1.367
11848.00,7.522621,25.03815,-0.000168,24.021272,-0.0076,1.366
11850.00,7.522306,25.03773,-0.000170,24.021220,-0.0076,1.366
11852.00,7.522576,25.03799,-0.000168,24.021843,-0.0076,1.366
11854.00,7.522489,25.03827,-0.000169,24.020973,-0.0076,1.366
11856.00,7.521606,25.03829,-0.000170,24.021925,-0.0076,1.367
11858.00,7.521683,25.03858,-0.000171,24.021388,-0.0076,1.367
11860.00,7.522359,25.03802,-0.000168,24.021285,-0.0076,1.366
11862.00,7.522636,25.03806,-0.000169,24.021117,-0.0076,1.367
11864.00,7.522543,25.03868,-0.000170,24.021187,-0.0076,1.367
11866.00,7.522202,25.03812,-0.000169,24.021002,-0.0076,1.367
11868.00,7.522749,25.03859,-0.000169,24.020486,-0.0076,1.366
11870.00,7.522961,25.03869,-0.000168,24.020981,-0.0076,1.367
11872.00,7.522475,25.03808,-0.000168,24.021029,-0.0076,1.367
11874.00,7.521533,25.03833,-0.000170,24.021002,-0.0076,1.367
11876.00,7.522485,25.03819,-0.000169,24.021008,-0.0076,1.366
11878.00,7.523172,25.03821,-0.000168,24.021557,-0.0076,1.366
11880.00,7.523849,25.03877,-0.000169,24.021075,-0.0076,1.367
11882.00,7.523226,25.03907,-0.000170,24.021040,-0.0076,1.367
11884.00,7.522077,25.03837,-0.000169,24.020892,-0.0076,1.367
11886.00,7.521590,25.03850,-0.000169,24.021461,-0.0076,1.367
11888.00,7.521632,25.03780,-0.000169,24.022121,-0.0076,1.366
11890.00,7.522126,25.03753,-0.000170,24.022005,-0.0076,1.367
11892.00,7.521812,25.03781,-0.000169,24.021039,-0.0076,1.367
11894.00,7.521640,25.03784,-0.000170,24.021164,-0.0076,1.367
11896.00,7.522301,25.03637,-0.000170,24.021077,-0.0076,1.367
11898.00,7.522567,25.03645,-0.000168,24.021251,-0.0076,1.366
11900.00,7.523001,25.03654,-0.000167,24.021211,-0.0076,1.366
11902.00,7.523094,25.03616,-0.000169,24.020502,-0.0076,1.367
11904.00,7.523336,25.03724,-0.000170,24.021374,-0.0076,1.366
11906.00,7.523564,25.03723,-0.000169,24.020790,-0.0076,1.366
11908.00,7.523433,25.03655,-0.000169,24.021062,-0.0076,1.367
11910.00,7.522604,25.03604,-0.000169,24.021706,-0.0076,1.367
11912.00,7.522721,25.03565,-0.000168,24.021240,-0.0076,1.366
11914.00,7.523079,25.03665,-0.000169,24.020315,-0.0076,1.367
11916.00,7.522697,25.03629,-0.000169,24.021653,-0.0076,1.367
11918.00,7.522709,25.03548,-0.000169,24.021432,-0.0076,1.367
11920.00,7.522973,25.03659,-0.000169,24.020745,-0.0076,1.367
11922.00,7.522897,25.03735,-0.000170,24.021330,-0.0076,1.367
11924.00,7.523059,25.03642,-0.000169,24.021209,-0.0076,1.366
11926.00,7.522082,25.03628,-0.000169,24.021481,-0.0076,1.367
11928.00,7.522402,25.03723,-0.000170,24.021245,-0.0076,1.367
11930.00,7.523172,25.03728,-0.000169,24.021097,-0.0076,1.366
11932.00,7.523505,25.03763,-0.000169,24.021233,-0.0076,1.366
11934.00,7.523424,25.03718,-0.000169,24.020663,-0.0076,1.367
11936.00,7.523766,25.03681,-0.000169,24.020855,-0.0076,1.367
11938.00,7.523099,25.03784,-0.000168,24.021069,-0.0076,1.366
11940.00,7.522671,25.03777,-0.000169,24.020585,-0.0076,1.366
11942.00,7.522873,25.03825,-0.000170,24.020475,-0.0076,1.366
11944.00,7.523080,25.03872,-0.000169,24.021339,-0.0076,1.367
11946.00,7.523299,25.03841,-0.000171,24.021039,-0.0076,1.367
11948.00,7.524212,25.03835,-0.000170,24.021102,-0.0076,1.367
11950.00,7.524085,25.03817,-0.000170,24.021124,-0.0076,1.367
11952.00,7.523044,25.03835,-0.000170,24.021372,-0.0076,1.367
11954.00,7.522507,25.03813,-0.000170,24.021416,-0.0076,1.366
11956.00,7.522224,25.03800,-0.000168,24.020709,-0.0076,1.366
11958.00,7.521963,25.03830,-0.000169,24.021267,-0.0076,1.366
11960.00,7.522807,25.03860,-0.000169,24.021561,-0.0076,1.367
11962.00,7.523536,25.03837,-0.000170,24.020839,-0.0076,1.367
11964.00,7.523303,25.03817,-0.000169,24.020884,-0.0076,1.367
11966.00,7.523723,25.03902,-0.000169,24.021485,-0.0076,1.367
11968.00,7.522798,25.03853,-0.000168,24.021720,-0.0076,1.366
11970.00,7.521735,25.03806,-0.000169,24.020988,-0.0076,1.367
11972.00,7.521043,25.03843,-0.000171,24.021539,-0.0076,1.367
11974.00,7.521431,25.03889,-0.000170,24.021454,-0.0076,1.366
11976.00,7.521479,25.03781,-0.000170,24.020567,-0.0076,1.366
11978.00,7.521277,25.03805,-0.000170,24.021205,-0.0076,1.367
11980.00,7.521254,25.03790,-0.000171,24.021071,-0.0076,1.367
11982.00,7.521047,25.03725,-0.000172,24.021329,-0.0076,1.367
11984.00,7.521629,25.03804,-0.000170,24.021925,-0.0076,1.366
11986.00,7.522397,25.03835,-0.000169,24.021379,-0.0076,1.367
11988.00,7.523109,25.03880,-0.000170,24.021664,-0.0076,1.367
11990.00,7.522440,25.03933,-0.000169,24.021834,-0.0076,1.366
11992.00,7.522687,25.03893,-0.000169,24.022050,-0.0076,1.366
11994.00,7.523001,25.03951,-0.000169,24.021388,-0.0076,1.367
11996.00,7.522481,25.03866,-0.000169,24.021064,-0.0076,1.366
11998.00,7.522860,25.03848,-0.000169,24.020783,-0.0076,1.367
12000.00,7.522201,25.03789,-0.000169,24.021454,-0.0076,1.367
12002.00,7.522496,25.03717,-0.000170,24.020640,-0.0076,1.367
12004.00,7.522929,25.03779,-0.000170,24.021455,-0.0076,1.367
@20,12.0000,24.0
12006.00,7.522244,25.03673,-0.000169,24.021153,-0.0076,1.367
12008.00,7.517970,25.03651,-0.000169,24.021213,-0.0076,1.366
12010.00,7.508752,25.03786,-0.000169,24.021104,-0.0076,1.366
12012.00,7.500905,25.03753,-0.000169,24.021187,-0.0076,1.365
12014.00,7.496010,25.03737,-0.000168,24.021626,-0.0076,1.366
12016.00,7.492412,25.03676,-0.000168,24.021258,-0.0076,1.365
12018.00,7.490879,25.03734,-0.000169,24.021078,-0.0076,1.366
12020.00,7.490483,25.03819,-0.000169,24.020870,-0.0076,1.367
12022.00,7.489408,25.03866,-0.000170,24.020993,-0.0076,1.367
12024.00,7.489249,25.03741,-0.000170,24.021601,-0.0076,1.368
12026.00,7.489004,25.03845,-0.000171,24.021142,-0.0076,1.368
12028.00,7.489420,25.03868,-0.000172,24.020875,-0.0076,1.368
12030.00,7.490317,25.03800,-0.000170,24.021124,-0.0076,1.368
12032.00,7.495034,25.03850,-0.000169,24.021495,-0.0076,1.367
12034.00,7.502970,25.03877,-0.000171,24.020874,-0.0076,1.368
12036.00,7.510496,25.03906,-0.000172,24.021088,-0.0076,1.369
12038.00,7.516616,25.03819,-0.000171,24.021011,-0.0076,1.369
12040.00,7.520744,25.03870,-0.000170,24.020966,-0.0076,1.368
12042.00,7.521872,25.03814,-0.000170,24.021809,-0.0076,1.367
12044.00,7.522987,25.03791,-0.000168,24.020886,-0.0076,1.367
12046.00,7.523366,25.03756,-0.000168,24.021140,-0.0076,1.367
12048.00,7.522878,25.03740,-0.000168,24.021515,-0.0076,1.367
12050.00,7.523667,25.03726,-0.000168,24.021107,-0.0076,1.367
12052.00,7.523673,25.03878,-0.000169,24.020861,-0.0076,1.367
12054.00,7.523267,25.03819,-0.000168,24.020872,-0.0076,1.366
12056.00,7.523617,25.03746,-0.000168,24.021514,-0.0076,1.366
12058.00,7.523122,25.03777,-0.000168,24.021718,-0.0076,1.367
12060.00,7.522466,25.03830,-0.000168,24.021548,-0.0076,1.367
12062.00,7.521953,25.03777,-0.000170,24.021601,-0.0076,1.367
12064.00,7.521547,25.03834,-0.000167,24.021671,-0.0076,1.366
12066.00,7.520797,25.03931,-0.000167,24.021334,-0.0076,1.367
12068.00,7.521301,25.03963,-0.000169,24.021334,-0.0076,1.367
12070.00,7.521747,25.04002,-0.000168,24.021396,-0.0076,1.367
12072.00,7.522172,25.03998,-0.000168,24.021762,-0.0076,1.367
12074.00,7.521661,25.03926,-0.000169,24.022052,-0.0076,1.366
12076.00,7.521974,25.03898,-0.000169,24.021466,-0.0076,1.367
12078.00,7.521892,25.04024,-0.000169,24.021117,-0.0076,1.366
12080.00,7.521013,25.03970,-0.000169,24.021588,-0.0076,1.367
12082.00,7.520352,25.04007,-0.000169,24.021593,-0.0076,1.366
12084.00,7.520890,25.03976,-0.000169,24.020950,-0.0076,1.367
12086.00,7.520416,25.03896,-0.000169,24.021450,-0.0076,1.367
12088.00,7.521503,25.03943,-0.000170,24.021941,-0.0076,1.367
12090.00,7.521827,25.03919,-0.000170,24.021591,-0.0076,1.367
12092.00,7.521667,25.03908,-0.000170,24.021191,-0.0076,1.367
12094.00,7.520998,25.04054,-0.000170,24.021178,-0.0076,1.367
12096.00,7.521392,25.04001,-0.000169,24.021461,-0.0076,1.366
12098.00,7.522632,25.04071,-0.000169,24.020961,-0.0076,1.367
12100.00,7.523039,25.03965,-0.000168,24.020870,-0.0076,1.367
12102.00,7.523495,25.03910,-0.000168,24.020794,-0.0076,1.367
12104.00,7.522699,25.03953,-0.000169,24.021093,-0.0076,1.368
12106.00,7.522392,25.03849,-0.000170,24.021528,-0.0076,1.368
12108.00,7.522957,25.03945,-0.000170,24.020990,-0.0076,1.368
12110.00,7.523031,25.03961,-0.000169,24.021668,-0.0075,1.367
12112.00,7.523381,25.03987,-0.000170,24.021760,-0.0076,1.367
12114.00,7.524184,25.03925,-0.000169,24.020580,-0.0076,1.367
12116.00,7.524101,25.04036,-0.000169,24.021378,-0.0076,1.367
12118.00,7.523170,25.04010,-0.000169,24.021490,-0.0076,1.367
12120.00,7.522038,25.04145,-0.000168,24.021272,-0.0076,1.367
12122.00,7.521305,25.04079,-0.000169,24.021445,-0.0076,1.366
12124.00,7.521452,25.04023,-0.000169,24.021428,-0.0076,1.367
12126.00,7.521635,25.04088,-0.000169,24.020665,-0.0076,1.367
12128.00,7.522133,25.04001,-0.000170,24.021316,-0.0076,1.367
12130.00,7.522362,25.04031,-0.000169,24.020894,-0.0076,1.367
12132.00,7.522194,25.04031,-0.000170,24.021249,-0.0076,1.367
12134.00,7.522996,25.03988,-0.000170,24.020826,-0.0076,1.367
12136.00,7.523542,25.03963,-0.000170,24.020598,-0.0076,1.367
12138.00,7.523236,25.03929,-0.000169,24.021405,-0.0076,1.367
12140.00,7.523758,25.04042,-0.000169,24.021430,-0.0076,1.367
12142.00,7.522096,25.04012,-0.000168,24.021474,-0.0076,1.367
12144.00,7.521826,25.03964,-0.000169,24.021999,-0.0076,1.367
12146.00,7.522010,25.03947,-0.000170,24.021630,-0.0076,1.367
12148.00,7.522525,25.03882,-0.000169,24.020854,-0.0076,1.366
12150.00,7.522401,25.03904,-0.000168,24.021829,-0.0076,1.367
12152.00,7.522344,25.03960,-0.000169,24.021283,-0.0076,1.367
12154.00,7.522521,25.04028,-0.000169,24.021508,-0.0076,1.367
12156.00,7.522623,25.03995,-0.000169,24.021013,-0.0076,1.367
12158.00,7.521975,25.03967,-0.000169,24.021677,-0.0076,1.367
12160.00,7.522298,25.03954,-0.000169,24.021300,-0.0076,1.367
12162.00,7.521919,25.03948,-0.000169,24.020941,-0.0076,1.367
12164.00,7.521714,25.03891,-0.000170,24.021479,-0.0076,1.367
12166.00,7.521526,25.03897,-0.000169,24.021064,-0.0076,1.367
12168.00,7.522568,25.04027,-0.000170,24.021619,-0.0076,1.367
12170.00,7.522342,25.04022,-0.000170,24.021149,-0.0076,1.367
12172.00,7.522622,25.03947,-0.000170,24.021031,-0.0076,1.367
12174.00,7.522182,25.04032,-0.000169,24.021136,-0.0076,1.367
12176.00,7.522019,25.04079,-0.000169,24.020547,-0.0076,1.366
12178.00,7.522971,25.04046,-0.000168,24.020863,-0.0076,1.366
12180.00,7.523474,25.03990,-0.000169,24.020658,-0.0076,1.367
12182.00,7.523404,25.04011,-0.000169,24.021316,-0.0076,1.368
12184.00,7.523443,25.04032,-0.000170,24.021515,-0.0076,1.367
12186.00,7.522476,25.04082,-0.000169,24.021225,-0.0076,1.367
12188.00,7.522440,25.04095,-0.000168,24.020991,-0.0076,1.367
12190.00,7.522817,25.04086,-0.000169,24.021399,-0.0076,1.367
12192.00,7.522240,25.04010,-0.000169,24.021276,-0.0076,1.367
12194.00,7.522448,25.04031,-0.000168,24.021466,-0.0076,1.367
12196.00,7.522807,25.04068,-0.000170,24.021113,-0.0076,1.368
12198.00,7.523632,25.04072,-0.000170,24.021184,-0.0076,1.367
12200.00,7.524233,25.04049,-0.000170,24.021698,-0.0076,1.367
12202.00,7.523948,25.03988,-0.000169,24.021874,-0.0076,1.367
12204.00,7.523494,25.04010,-0.000169,24.021941,-0.0076,1.367
12206.00,7.523545,25.04077,-0.000169,24.021862,-0.0076,1.367
12208.00,7.524160,25.03962,-0.000169,24.021987,-0.0076,1.367
12210.00,7.523711,25.03998,-0.000169,24.022175,-0.0076,1.367
12212.00,7.523883,25.03991,-0.000169,24.021028,-0.0076,1.367
12214.00,7.523907,25.03936,-0.000168,24.020685,-0.0076,1.367
12216.00,7.523261,25.03928,-0.000169,24.021655,-0.0076,1.367
12218.00,7.523441,25.04013,-0.000169,24.021514,-0.0076,1.367
12220.00,7.523720,25.04016,-0.000170,24.021011,-0.0076,1.368
12222.00,7.523735,25.04008,-0.000169,24.021249,-0.0076,1.367
12224.00,7.523548,25.03978,-0.000169,24.021222,-0.0076,1.367
12226.00,7.523200,25.03965,-0.000169,24.020814,-0.0076,1.367
12228.00,7.522211,25.04072,-0.000168,24.021211,-0.0076,1.367
12230.00,7.522674,25.04099,-0.000169,24.021008,-0.0076,1.367
12232.00,7.522835,25.03984,-0.000170,24.020594,-0.0076,1.367
12234.00,7.523618,25.03936,-0.000168,24.021015,-0.0076,1.367
12236.00,7.523722,25.03968,-0.000169,24.020897,-0.0076,1.367
12238.00,7.522807,25.04066,-0.000169,24.021077,-0.0076,1.367
12240.00,7.522692,25.04113,-0.000169,24.021486,-0.0076,1.367
12242.00,7.522226,25.04102,-0.000169,24.021026,-0.0076,1.367
12244.00,7.521578,25.04039,-0.000169,24.021434,-0.0076,1.367
12246.00,7.521614,25.04082,-0.000169,24.021825,-0.0076,1.367
12248.00,7.521324,25.04145,-0.000169,24.021423,-0.0076,1.367
12250.00,7.521850,25.04169,-0.000170,24.021988,-0.0076,1.367
12252.00,7.522568,25.04061,-0.000169,24.021653,-0.0076,1.368
12254.00,7.521728,25.04053,-0.000168,24.021733,-0.0076,1.368
12256.00,7.521375,25.03982,-0.000168,24.021392,-0.0076,1.368
12258.00,7.521305,25.03996,-0.000169,24.021209,-0.0076,1.368
12260.00,7.521752,25.04048,-0.000168,24.021361,-0.0076,1.367
12262.00,7.522370,25.04086,-0.000167,24.021057,-0.0076,1.367
12264.00,7.522406,25.04137,-0.000168,24.021492,-0.0076,1.367
12266.00,7.521935,25.04149,-0.000168,24.021497,-0.0076,1.367
12268.00,7.522118,25.04145,-0.000169,24.021354,-0.0076,1.367
12270.00,7.522328,25.04113,-0.000168,24.020841,-0.0076,1.367
12272.00,7.522422,25.04135,-0.000169,24.021376,-0.0076,1.367
12274.00,7.522037,25.04159,-0.000169,24.021434,-0.0076,1.368
12276.00,7.522290,25.04129,-0.000169,24.020923,-0.0076,1.367
12278.00,7.522712,25.04047,-0.000168,24.020841,-0.0076,1.367
12280.00,7.522420,25.04044,-0.000169,24.021343,-0.0076,1.367
12282.00,7.522775,25.04137,-0.000169,24.020913,-0.0076,1.368
12284.00,7.522340,25.04146,-0.000169,24.021243,-0.0076,1.367
12286.00,7.522441,25.04167,-0.000170,24.020819,-0.0076,1.367
12288.00,7.521951,25.04124,-0.000169,24.021214,-0.0076,1.368
12290.00,7.521651,25.04067,-0.000170,24.021426,-0.0076,1.367
12292.00,7.522313,25.04046,-0.000169,24.021537,-0.0076,1.367
12294.00,7.522121,25.04046,-0.000169,24.021399,-0.0076,1.367
12296.00,7.522785,25.04077,-0.000169,24.021599,-0.0076,1.367
12298.00,7.522213,25.04076,-0.000168,24.021776,-0.0076,1.367
12300.00,7.522056,25.04043,-0.000169,24.021780,-0.0076,1.368
12302.00,7.521628,25.03976,-0.000170,24.021140,-0.0076,1.367
12304.00,7.521796,25.04011,-0.000170,24.020933,-0.0076,1.367
12306.00,7.522324,25.04021,-0.000169,24.021892,-0.0076,1.367
12308.00,7.522929,25.03948,-0.000169,24.021880,-0.0076,1.368
12310.00,7.523228,25.04008,-0.000169,24.021367,-0.0076,1.367
12312.00,7.523013,25.04063,-0.000170,24.021755,-0.0076,1.367
12314.00,7.522524,25.04041,-0.000169,24.021267,-0.0076,1.367
12316.00,7.523568,25.04023,-0.000168,24.021200,-0.0076,1.368
12318.00,7.523305,25.04038,-0.000169,24.021581,-0.0076,1.367
12320.00,7.522749,25.04040,-0.000169,24.021615,-0.0075,1.367
12322.00,7.522665,25.04085,-0.000170,24.021825,-0.0076,1.367
12324.00,7.522849,25.04040,-0.000169,24.021825,-0.0076,1.367
12326.00,7.523173,25.04047,-0.000169,24.020863,-0.0076,1.367
12328.00,7.522689,25.04062,-0.000168,24.020687,-0.0076,1.367
12330.00,7.522347,25.04070,-0.000169,24.021071,-0.0076,1.367
12332.00,7.522033,25.04075,-0.000168,24.020861,-0.0076,1.367
12334.00,7.521379,25.04100,-0.000169,24.020497,-0.0076,1.368
12336.00,7.521918,25.04093,-0.000169,24.021664,-0.0076,1.367
12338.00,7.522201,25.04039,-0.000168,24.021454,-0.0076,1.367
12340.00,7.521951,25.04118,-0.000169,24.021626,-0.0076,1.367
12342.00,7.521729,25.04168,-0.000169,24.021370,-0.0076,1.367
12344.00,7.522430,25.04209,-0.000170,24.021058,-0.0076,1.367
12346.00,7.523413,25.04207,-0.000170,24.021281,-0.0076,1.368
12348.00,7.522838,25.04148,-0.000168,24.021430,-0.0076,1.367
12350.00,7.521909,25.04163,-0.000169,24.021579,-0.0076,1.368
12352.00,7.520749,25.04109,-0.000169,24.021814,-0.0076,1.367
12354.00,7.521352,25.04120,-0.000169,24.020834,-0.0076,1.367
12356.00,7.522551,25.04106,-0.000168,24.021396,-0.0076,1.367
12358.00,7.522827,25.04039,-0.000169,24.021470,-0.0076,1.367
12360.00,7.522644,25.03976,-0.000169,24.021778,-0.0076,1.367
12362.00,7.522264,25.03967,-0.000169,24.021325,-0.0076,1.367
12364.00,7.522219,25.03925,-0.000170,24.021405,-0.0076,1.367
12366.00,7.523124,25.03969,-0.000169,24.020720,-0.0076,1.367
12368.00,7.522761,25.03991,-0.000170,24.021309,-0.0076,1.368
12370.00,7.523169,25.03907,-0.000170,24.020767,-0.0076,1.367
12372.00,7.522811,25.03826,-0.000169,24.020952,-0.0076,1.368
12374.00,7.522281,25.03838,-0.000170,24.020981,-0.0076,1.368
12376.00,7.521996,25.03822,-0.000170,24.021550,-0.0076,1.368
12378.00,7.522164,25.03804,-0.000169,24.021891,-0.0076,1.368
12380.00,7.522780,25.03812,-0.000170,24.020979,-0.0076,1.368
12382.00,7.523087,25.03815,-0.000170,24.020917,-0.0076,1.368
12384.00,7.523095,25.03833,-0.000170,24.021365,-0.0076,1.368
12386.00,7.522929,25.03862,-0.000169,24.021055,-0.0076,1.368
12388.00,7.522577,25.03822,-0.000170,24.021401,-0.0076,1.368
12390.00,7.523382,25.03853,-0.000170,24.021798,-0.0076,1.368
12392.00,7.523427,25.03862,-0.000169,24.021187,-0.0076,1.367
12394.00,7.523461,25.03867,-0.000170,24.021664,-0.0076,1.368
12396.00,7.523157,25.03829,-0.000171,24.021338,-0.0077,1.368
12398.00,7.523398,25.03958,-0.000170,24.021550,-0.0076,1.368
12400.00,7.522936,25.03892,-0.000169,24.021659,-0.0076,1.367
12402.00,7.523566,25.03835,-0.000169,24.021185,-0.0076,1.368
12404.00,7.523145,25.03920,-0.000169,24.021260,-0.0076,1.367
12406.00,7.523093,25.03936,-0.000169,24.020924,-0.0076,1.368
12408.00,7.523148,25.03865,-0.000168,24.022175,-0.0076,1.368
12410.00,7.523272,25.03917,-0.000169,24.021575,-0.0076,1.368
12412.00,7.523465,25.03974,-0.000169,24.021300,-0.0076,1.368
12414.00,7.523694,25.03982,-0.000169,24.021165,-0.0076,1.368
12416.00,7.523898,25.03932,-0.000169,24.021499,-0.0076,1.368
12418.00,7.522831,25.03874,-0.000170,24.021813,-0.0076,1.368
12420.00,7.522061,25.04050,-0.000170,24.021057,-0.0076,1.368
12422.00,7.521865,25.03997,-0.000170,24.021175,-0.0077,1.368
12424.00,7.521780,25.04046,-0.000169,24.021599,-0.0076,1.367
12426.00,7.522139,25.04072,-0.000169,24.021077,-0.0076,1.367
12428.00,7.522248,25.04065,-0.000170,24.021822,-0.0076,1.367
12430.00,7.522408,25.04121,-0.000169,24.021811,-0.0076,1.368
12432.00,7.522244,25.04129,-0.000168,24.021644,-0.0076,1.368
12434.00,7.522993,25.04093,-0.000168,24.021666,-0.0076,1.368
12436.00,7.523542,25.04104,-0.000169,24.020816,-0.0076,1.368
12438.00,7.522084,25.04110,-0.000170,24.021659,-0.0076,1.368
12440.00,7.521771,25.04035,-0.000169,24.021296,-0.0076,1.368
12442.00,7.522658,25.04154,-0.000169,24.021475,-0.0076,1.368
12444.00,7.523572,25.04147,-0.000169,24.021042,-0.0076,1.368
12446.00,7.523353,25.04108,-0.000169,24.020946,-0.0076,1.367
12448.00,7.522724,25.04073,-0.000169,24.020756,-0.0076,1.368
12450.00,7.523850,25.04129,-0.000170,24.020855,-0.0076,1.368
12452.00,7.523693,25.04157,-0.000169,24.021343,-0.0076,1.368
12454.00,7.523008,25.03996,-0.000169,24.021058,-0.0076,1.368
12456.00,7.523546,25.04035,-0.000169,24.021341,-0.0076,1.367
12458.00,7.523520,25.04113,-0.000170,24.021165,-0.0076,1.368
12460.00,7.523025,25.04081,-0.000169,24.021852,-0.0076,1.368
12462.00,7.522976,25.04082,-0.000169,24.021731,-0.0076,1.368
12464.00,7.522766,25.03977,-0.000169,24.021604,-0.0076,1.368
12466.00,7.522332,25.03945,-0.000169,24.021735,-0.0076,1.368
12468.00,7.522514,25.04051,-0.000170,24.021216,-0.0076,1.368
12470.00,7.522476,25.03955,-0.000169,24.021519,-0.0076,1.368
12472.00,7.522629,25.03934,-0.000169,24.021296,-0.0076,1.368
12474.00,7.522734,25.03987,-0.000169,24.021593,-0.0076,1.368
12476.00,7.522439,25.03956,-0.000169,24.021475,-0.0076,1.368
12478.00,7.522880,25.04025,-0.000168,24.022007,-0.0076,1.368
12480.00,7.522850,25.04025,-0.000168,24.021669,-0.0076,1.368
12482.00,7.522505,25.03988,-0.000170,24.021113,-0.0076,1.368
12484.00,7.522110,25.03895,-0.000170,24.021343,-0.0076,1.368
12486.00,7.522694,25.03892,-0.000170,24.021378,-0.0076,1.368
12488.00,7.522601,25.03904,-0.000169,24.021577,-0.0076,1.368
12490.00,7.521863,25.03964,-0.000169,24.021262,-0.0076,1.367
12492.00,7.522034,25.04060,-0.000170,24.021426,-0.0076,1.368
12494.00,7.522116,25.04068,-0.000170,24.021407,-0.0076,1.368
12496.00,7.521822,25.04008,-0.000169,24.021548,-0.0076,1.368
12498.00,7.521906,25.03987,-0.000168,24.021782,-0.0076,1.368
12500.00,7.521727,25.04085,-0.000169,24.021410,-0.0076,1.368
12502.00,7.521334,25.04027,-0.000169,24.021448,-0.0076,1.369
12504.00,7.521571,25.04122,-0.000169,24.021675,-0.0076,1.368
12506.00,7.521606,25.04085,-0.000169,24.021066,-0.0076,1.368
12508.00,7.521404,25.04079,-0.000169,24.021202,-0.0076,1.367
12510.00,7.522025,25.04038,-0.000168,24.021176,-0.0076,1.368
12512.00,7.522527,25.04028,-0.000168,24.022219,-0.0076,1.368
12514.00,7.522317,25.04011,-0.000169,24.021552,-0.0076,1.368
12516.00,7.521831,25.03996,-0.000169,24.021969,-0.0076,1.368
12518.00,7.522309,25.03970,-0.000169,24.021698,-0.0076,1.368
12520.00,7.522315,25.03980,-0.000169,24.021615,-0.0076,1.368
12522.00,7.522467,25.04048,-0.000169,24.020890,-0.0076,1.367
12524.00,7.522669,25.04082,-0.000168,24.022097,-0.0076,1.367
12526.00,7.523025,25.04117,-0.000168,24.021814,-0.0076,1.367
12528.00,7.522505,25.04100,-0.000169,24.021381,-0.0076,1.368
12530.00,7.522126,25.04032,-0.000170,24.021606,-0.0076,1.368
12532.00,7.522906,25.04041,-0.000170,24.021532,-0.0076,1.368
12534.00,7.523360,25.03978,-0.000169,24.021784,-0.0076,1.368
12536.00,7.523301,25.04104,-0.000169,24.021700,-0.0076,1.368
12538.00,7.523029,25.04030,-0.000169,24.021929,-0.0076,1.368
12540.00,7.522028,25.04090,-0.000169,24.021359,-0.0076,1.367
12542.00,7.522641,25.04165,-0.000169,24.021445,-0.0076,1.368
12544.00,7.522175,25.04106,-0.000170,24.021222,-0.0076,1.368
12546.00,7.521944,25.04159,-0.000169,24.021468,-0.0076,1.368
12548.00,7.522120,25.04100,-0.000169,24.021613,-0.0076,1.368
12550.00,7.522481,25.04108,-0.000171,24.021514,-0.0076,1.368
12552.00,7.523141,25.04034,-0.000170,24.021833,-0.0076,1.368
12554.00,7.522632,25.04034,-0.000169,24.021775,-0.0076,1.368
12556.00,7.522819,25.03999,-0.000169,24.021381,-0.0076,1.368
12558.00,7.522343,25.03933,-0.000169,24.020799,-0.0076,1.368
12560.00,7.522512,25.04008,-0.000169,24.021247,-0.0076,1.368
12562.00,7.523805,25.03945,-0.000169,24.021512,-0.0076,1.367
12564.00,7.522888,25.03940,-0.000169,24.021408,-0.0076,1.367
12566.00,7.523268,25.03970,-0.000170,24.021354,-0.0076,1.368
12568.00,7.524235,25.03965,-0.000170,24.021455,-0.0076,1.368
12570.00,7.523984,25.04000,-0.000169,24.021891,-0.0076,1.367
12572.00,7.523405,25.04059,-0.000170,24.021454,-0.0076,1.368
12574.00,7.523008,25.03977,-0.000168,24.021000,-0.0076,1.368
12576.00,7.522829,25.03892,-0.000169,24.021532,-0.0076,1.368
12578.00,7.523102,25.03894,-0.000168,24.021376,-0.0076,1.368
12580.00,7.523597,25.03928,-0.000169,24.021495,-0.0075,1.368
12582.00,7.523983,25.03914,-0.000170,24.021220,-0.0076,1.368
12584.00,7.523947,25.03944,-0.000168,24.020734,-0.0076,1.368
12586.00,7.522927,25.03874,-0.000169,24.021793,-0.0076,1.368
12588.00,7.522702,25.03978,-0.000169,24.021492,-0.0076,1.368
12590.00,7.522857,25.03984,-0.000169,24.021590,-0.0076,1.367
12592.00,7.522613,25.03954,-0.000168,24.021160,-0.0076,1.367
12594.00,7.522527,25.03909,-0.000168,24.021222,-0.0076,1.368
12596.00,7.522355,25.03931,-0.000169,24.020910,-0.0076,1.367
12598.00,7.521635,25.04003,-0.000169,24.021198,-0.0076,1.368
12600.00,7.521969,25.03970,-0.000169,24.021242,-0.0076,1.368
12602.00,7.522272,25.03978,-0.000169,24.020817,-0.0076,1.368
12604.00,7.522504,25.03967,-0.000168,24.021718,-0.0075,1.367
@21,12.0000,24.0
12606.00,7.522400,25.04036,-0.000168,24.021468,-0.0075,1.368
12608.00,7.519025,25.03930,-0.000170,24.021947,-0.0076,1.367
12610.00,7.511295,25.03860,-0.000170,24.021452,-0.0076,1.367
12612.00,7.502882,25.03916,-0.000169,24.021292,-0.0076,1.366
12614.00,7.496793,25.03967,-0.000167,24.021523,-0.0076,1.366
12616.00,7.493775,25.03927,-0.000169,24.021457,-0.0076,1.367
12618.00,7.491690,25.03849,-0.000169,24.021082,-0.0076,1.368
12620.00,7.490216,25.03864,-0.000170,24.021385,-0.0076,1.368
12622.00,7.489927,25.03799,-0.000171,24.021173,-0.0076,1.369
12624.00,7.490350,25.03846,-0.000173,24.021388,-0.0076,1.369
12626.00,7.490459,25.03815,-0.000172,24.021209,-0.0076,1.369
12628.00,7.490626,25.03823,-0.000171,24.021423,-0.0076,1.369
12630.00,7.489804,25.03878,-0.000171,24.021782,-0.0076,1.369
12632.00,7.492814,25.03887,-0.000171,24.021189,-0.0076,1.370
12634.00,7.501639,25.03912,-0.000172,24.021106,-0.0076,1.370
12636.00,7.510174,25.03850,-0.000172,24.021608,-0.0076,1.371
12638.00,7.517141,25.03933,-0.000171,24.022141,-0.0076,1.370
12640.00,7.521706,25.03991,-0.000171,24.021098,-0.0076,1.369
12642.00,7.523328,25.03910,-0.000170,24.021287,-0.0076,1.369
12644.00,7.524619,25.03937,-0.000170,24.021408,-0.0076,1.369
12646.00,7.525048,25.03931,-0.000170,24.021582,-0.0076,1.368
12648.00,7.524641,25.03984,-0.000169,24.021613,-0.0076,1.368
12650.00,7.524750,25.04038,-0.000169,24.021263,-0.0076,1.368
12652.00,7.524948,25.04012,-0.000169,24.021049,-0.0076,1.367
12654.00,7.524882,25.03980,-0.000168,24.021952,-0.0076,1.368
12656.00,7.524165,25.03980,-0.000168,24.021310,-0.0076,1.368
12658.00,7.524028,25.03962,-0.000168,24.021213,-0.0076,1.368
12660.00,7.523878,25.03969,-0.000169,24.021026,-0.0076,1.368
12662.00,7.524042,25.04020,-0.000170,24.020923,-0.0076,1.368
12664.00,7.524309,25.03987,-0.000169,24.020973,-0.0076,1.368
12666.00,7.524184,25.04016,-0.000169,24.021026,-0.0076,1.368
12668.00,7.523482,25.04059,-0.000170,24.021247,-0.0076,1.369
12670.00,7.522090,25.04078,-0.000171,24.021521,-0.0076,1.369
12672.00,7.522130,25.04043,-0.000170,24.021648,-0.0076,1.368
12674.00,7.521690,25.04126,-0.000170,24.021479,-0.0076,1.368
12676.00,7.520860,25.03988,-0.000170,24.021271,-0.0076,1.368
12678.00,7.520274,25.04005,-0.000169,24.020966,-0.0076,1.368
12680.00,7.520327,25.03995,-0.000169,24.020547,-0.0076,1.368
12682.00,7.520258,25.03938,-0.000170,24.021441,-0.0076,1.368
12684.00,7.520863,25.04024,-0.000169,24.021611,-0.0076,1.368
12686.00,7.521618,25.03926,-0.000167,24.021278,-0.0076,1.368
12688.00,7.522400,25.03911,-0.000168,24.020939,-0.0076,1.368
12690.00,7.522753,25.03964,-0.000169,24.021586,-0.0076,1.368
12692.00,7.522855,25.03888,-0.000169,24.021356,-0.0076,1.368
12694.00,7.522521,25.03819,-0.000169,24.020991,-0.0076,1.368
12696.00,7.522209,25.03906,-0.000170,24.021231,-0.0076,1.368
12698.00,7.520774,25.03899,-0.000169,24.021272,-0.0076,1.368
12700.00,7.521660,25.03917,-0.000168,24.021845,-0.0076,1.367
12702.00,7.522228,25.03953,-0.000169,24.021303,-0.0076,1.368
12704.00,7.522830,25.03964,-0.000170,24.021414,-0.0076,1.368
12706.00,7.522337,25.03922,-0.000170,24.021541,-0.0076,1.368
12708.00,7.521718,25.03901,-0.000170,24.020634,-0.0077,1.368
12710.00,7.522584,25.03942,-0.000169,24.021668,-0.0076,1.368
12712.00,7.523179,25.04058,-0.000169,24.021202,-0.0076,1.368
12714.00,7.523376,25.04072,-0.000168,24.020761,-0.0076,1.368
12716.00,7.523541,25.03993,-0.000169,24.021617,-0.0076,1.368
12718.00,7.524026,25.03947,-0.000169,24.021523,-0.0076,1.368
12720.00,7.523378,25.03988,-0.000170,24.020785,-0.0076,1.368
12722.00,7.523561,25.03943,-0.000169,24.021662,-0.0076,1.367
12724.00,7.523860,25.03985,-0.000169,24.021441,-0.0076,1.368
12726.00,7.524501,25.03992,-0.000169,24.021780,-0.0076,1.368
12728.00,7.524483,25.03930,-0.000170,24.021566,-0.0076,1.368
12730.00,7.523635,25.03882,-0.000170,24.021715,-0.0076,1.368
12732.00,7.523404,25.03927,-0.000169,24.021334,-0.0076,1.368
12734.00,7.523423,25.03946,-0.000169,24.020890,-0.0076,1.368
12736.00,7.523817,25.03910,-0.000170,24.021051,-0.0076,1.368
12738.00,7.523511,25.03883,-0.000169,24.021104,-0.0076,1.368
12740.00,7.522807,25.03871,-0.000167,24.021019,-0.0076,1.368
12742.00,7.522848,25.03899,-0.000167,24.021069,-0.0076,1.367
12744.00,7.522552,25.03905,-0.000169,24.020645,-0.0077,1.368
12746.00,7.523188,25.03921,-0.000171,24.020950,-0.0076,1.368
12748.00,7.523635,25.03962,-0.000170,24.021829,-0.0076,1.368
12750.00,7.524785,25.03994,-0.000169,24.021412,-0.0076,1.368
12752.00,7.525104,25.04012,-0.000170,24.021461,-0.0076,1.368
12754.00,7.524099,25.03938,-0.000167,24.021450,-0.0076,1.367
12756.00,7.523866,25.04040,-0.000166,24.021698,-0.0076,1.368
12758.00,7.524738,25.03976,-0.000170,24.021539,-0.0076,1.368
12760.00,7.525103,25.03962,-0.000169,24.021198,-0.0076,1.369
12762.00,7.524570,25.04012,-0.000170,24.021278,-0.0076,1.368
12764.00,7.524180,25.03964,-0.000170,24.021091,-0.0076,1.368
12766.00,7.524825,25.04012,-0.000169,24.021425,-0.0076,1.368
12768.00,7.524889,25.04044,-0.000167,24.020899,-0.0076,1.368
12770.00,7.525424,25.03984,-0.000169,24.021552,-0.0076,1.368
12772.00,7.525821,25.03979,-0.000169,24.022143,-0.0076,1.368
12774.00,7.525232,25.04051,-0.000170,24.021597,-0.0076,1.368
12776.00,7.524040,25.03984,-0.000169,24.021637,-0.0076,1.368
12778.00,7.522454,25.03990,-0.000169,24.021106,-0.0076,1.368
12780.00,7.522786,25.04084,-0.000168,24.021742,-0.0076,1.368
12782.00,7.523435,25.04098,-0.000168,24.021994,-0.0076,1.368
12784.00,7.523604,25.04117,-0.000170,24.021842,-0.0076,1.368
12786.00,7.524002,25.04131,-0.000170,24.021434,-0.0076,1.367
12788.00,7.523938,25.04075,-0.000168,24.021247,-0.0076,1.368
12790.00,7.523921,25.04125,-0.000168,24.021751,-0.0076,1.368
12792.00,7.523374,25.04130,-0.000169,24.021907,-0.0076,1.368
12794.00,7.523562,25.04135,-0.000169,24.021829,-0.0076,1.368
12796.00,7.523500,25.04172,-0.000170,24.021591,-0.0076,1.368
12798.00,7.523373,25.04113,-0.000169,24.021869,-0.0076,1.368
12800.00,7.523066,25.04105,-0.000170,24.022179,-0.0076,1.368
12802.00,7.523044,25.04121,-0.000170,24.021718,-0.0076,1.368
12804.00,7.523544,25.04099,-0.000168,24.020930,-0.0076,1.368
12806.00,7.524149,25.04052,-0.000168,24.021006,-0.0076,1.368
12808.00,7.523549,25.04166,-0.000169,24.021823,-0.0076,1.368
12810.00,7.523684,25.04093,-0.000168,24.021075,-0.0076,1.368
12812.00,7.523822,25.04170,-0.000170,24.020540,-0.0076,1.369
12814.00,7.523472,25.04208,-0.000170,24.021329,-0.0076,1.369
12816.00,7.524098,25.04139,-0.000169,24.021626,-0.0076,1.368
12818.00,7.524075,25.04104,-0.000169,24.021617,-0.0076,1.368
12820.00,7.523919,25.04154,-0.000168,24.021787,-0.0076,1.368
12822.00,7.524017,25.04226,-0.000168,24.021091,-0.0076,1.368
12824.00,7.524074,25.04128,-0.000169,24.021321,-0.0076,1.367
12826.00,7.523768,25.04057,-0.000168,24.021213,-0.0076,1.368
12828.00,7.523664,25.04068,-0.000169,24.021327,-0.0076,1.368
12830.00,7.524036,25.03995,-0.000170,24.021457,-0.0076,1.368
12832.00,7.523905,25.04006,-0.000170,24.020973,-0.0076,1.368
12834.00,7.524410,25.03991,-0.000169,24.021383,-0.0076,1.368
12836.00,7.524234,25.04014,-0.000169,24.022103,-0.0076,1.367
12838.00,7.524381,25.04021,-0.000168,24.021240,-0.0076,1.368
12840.00,7.524966,25.04079,-0.000169,24.021169,-0.0076,1.368
12842.00,7.524350,25.03943,-0.000168,24.021046,-0.0076,1.368
12844.00,7.523748,25.03880,-0.000170,24.021287,-0.0076,1.368
12846.00,7.523275,25.03886,-0.000169,24.022012,-0.0076,1.367
12848.00,7.523754,25.03984,-0.000168,24.021124,-0.0076,1.368
12850.00,7.523788,25.04007,-0.000169,24.021548,-0.0076,1.368
12852.00,7.523492,25.03967,-0.000168,24.021664,-0.0076,1.368
12854.00,7.523183,25.03959,-0.000169,24.021756,-0.0076,1.368
12856.00,7.523403,25.03969,-0.000169,24.021753,-0.0076,1.368
12858.00,7.523197,25.04013,-0.000169,24.021510,-0.0076,1.369
12860.00,7.522045,25.04046,-0.000169,24.021872,-0.0076,1.368
12862.00,7.522144,25.04091,-0.000169,24.021164,-0.0076,1.367
12864.00,7.522949,25.04043,-0.000169,24.021925,-0.0076,1.367
12866.00,7.523935,25.04079,-0.000169,24.021361,-0.0076,1.368
12868.00,7.523989,25.04021,-0.000169,24.021851,-0.0076,1.369
12870.00,7.523512,25.03963,-0.000169,24.021135,-0.0076,1.368
12872.00,7.522963,25.03948,-0.000168,24.021060,-0.0076,1.368
12874.00,7.523194,25.03946,-0.000169,24.022010,-0.0075,1.368
12876.00,7.523290,25.03896,-0.000170,24.021455,-0.0076,1.368
12878.00,7.523189,25.03982,-0.000169,24.021216,-0.0076,1.368
12880.00,7.522682,25.04010,-0.000169,24.021372,-0.0076,1.368
12882.00,7.522338,25.03988,-0.000169,24.021515,-0.0076,1.368
12884.00,7.522361,25.04031,-0.000169,24.021039,-0.0076,1.368
12886.00,7.523657,25.04112,-0.000170,24.021280,-0.0076,1.368
12888.00,7.523996,25.04037,-0.000169,24.021807,-0.0076,1.368
12890.00,7.524187,25.03953,-0.000168,24.021764,-0.0076,1.368
12892.00,7.523944,25.03951,-0.000168,24.020942,-0.0076,1.368
12894.00,7.523103,25.03917,-0.000169,24.021124,-0.0076,1.368
12896.00,7.523375,25.03874,-0.000170,24.022114,-0.0076,1.368
12898.00,7.523691,25.03871,-0.000169,24.021639,-0.0076,1.368
12900.00,7.523343,25.03962,-0.000168,24.021374,-0.0076,1.368
12902.00,7.522913,25.04040,-0.000170,24.021742,-0.0076,1.368
12904.00,7.523047,25.03962,-0.000170,24.021291,-0.0076,1.368
12906.00,7.523350,25.03892,-0.000169,24.020942,-0.0076,1.368
12908.00,7.523449,25.03884,-0.000169,24.021911,-0.0076,1.368
12910.00,7.523404,25.03902,-0.000169,24.021920,-0.0076,1.368
12912.00,7.522890,25.03983,-0.000169,24.021086,-0.0076,1.369
12914.00,7.522713,25.04033,-0.000169,24.022086,-0.0076,1.368
12916.00,7.522348,25.04019,-0.000168,24.021240,-0.0076,1.368
12918.00,7.523077,25.04086,-0.000168,24.021314,-0.0076,1.368
12920.00,7.522978,25.04042,-0.000170,24.021490,-0.0076,1.368
12922.00,7.522728,25.03987,-0.000169,24.021490,-0.0076,1.368
12924.00,7.522984,25.03884,-0.000169,24.020973,-0.0076,1.368
12926.00,7.523867,25.03954,-0.000168,24.021147,-0.0076,1.368
12928.00,7.523526,25.04028,-0.000169,24.021952,-0.0076,1.368
12930.00,7.523028,25.04051,-0.000169,24.021466,-0.0076,1.368
12932.00,7.524273,25.03999,-0.000168,24.020836,-0.0077,1.368
12934.00,7.524198,25.03955,-0.000169,24.021628,-0.0076,1.368
12936.00,7.523098,25.03915,-0.000170,24.021619,-0.0076,1.368
12938.00,7.523002,25.03889,-0.000170,24.020794,-0.0076,1.368
12940.00,7.522793,25.03971,-0.000170,24.021258,-0.0076,1.368
12942.00,7.523248,25.03914,-0.000170,24.021508,-0.0076,1.368
12944.00,7.523829,25.04001,-0.000169,24.021640,-0.0076,1.368
12946.00,7.523814,25.03996,-0.000168,24.021450,-0.0076,1.368
12948.00,7.523144,25.04034,-0.000168,24.021227,-0.0076,1.368
12950.00,7.523038,25.04070,-0.000169,24.021785,-0.0076,1.368
12952.00,7.522954,25.04040,-0.000169,24.021439,-0.0076,1.368
12954.00,7.523606,25.03938,-0.000169,24.021439,-0.0076,1.368
12956.00,7.523223,25.03939,-0.000170,24.021033,-0.0076,1.368
12958.00,7.523242,25.03941,-0.000170,24.021485,-0.0076,1.368
12960.00,7.523397,25.03974,-0.000169,24.020879,-0.0076,1.368
12962.00,7.522932,25.03988,-0.000168,24.021309,-0.0076,1.368
12964.00,7.523377,25.04011,-0.000170,24.021499,-0.0076,1.369
12966.00,7.522816,25.04013,-0.000169,24.022407,-0.0076,1.369
12968.00,7.522765,25.03935,-0.000169,24.021746,-0.0076,1.368
12970.00,7.523296,25.03810,-0.000170,24.021871,-0.0076,1.368
12972.00,7.523025,25.03815,-0.000170,24.021543,-0.0076,1.367
12974.00,7.522746,25.03772,-0.000169,24.021528,-0.0076,1.368
12976.00,7.523051,25.03719,-0.000169,24.021271,-0.0076,1.368
12978.00,7.523558,25.03760,-0.000170,24.021878,-0.0076,1.368
12980.00,7.523681,25.03859,-0.000168,24.021330,-0.0076,1.367
12982.00,7.523722,25.03904,-0.000169,24.021173,-0.0076,1.368
12984.00,7.523252,25.03849,-0.000169,24.021312,-0.0076,1.368
12986.00,7.523511,25.03828,-0.000170,24.021579,-0.0076,1.368
12988.00,7.524046,25.03842,-0.000168,24.021499,-0.0076,1.368
12990.00,7.523966,25.03849,-0.000169,24.021305,-0.0076,1.368
12992.00,7.523418,25.03916,-0.000170,24.021807,-0.0076,1.368
12994.00,7.523691,25.03865,-0.000169,24.021804,-0.0076,1.368
12996.00,7.523461,25.03909,-0.000169,24.021949,-0.0076,1.368
12998.00,7.523012,25.03891,-0.000169,24.021526,-0.0076,1.368
13000.00,7.523182,25.03868,-0.000170,24.021218,-0.0076,1.368
13002.00,7.523077,25.03901,-0.000171,24.021000,-0.0076,1.369
13004.00,7.522693,25.03846,-0.000169,24.021271,-0.0076,1.368
13006.00,7.522723,25.03908,-0.000169,24.021278,-0.0076,1.368
13008.00,7.523014,25.03911,-0.000170,24.021575,-0.0076,1.368
13010.00,7.522892,25.03905,-0.000170,24.021419,-0.0076,1.368
13012.00,7.522461,25.03919,-0.000169,24.021889,-0.0076,1.368
13014.00,7.523495,25.03891,-0.000169,24.021561,-0.0076,1.368
13016.00,7.523722,25.03858,-0.000169,24.021586,-0.0076,1.368
13018.00,7.523329,25.03809,-0.000170,24.021138,-0.0076,1.369
13020.00,7.523214,25.03836,-0.000169,24.021171,-0.0076,1.368
13022.00,7.523546,25.03924,-0.000169,24.021361,-0.0076,1.368
13024.00,7.524363,25.03929,-0.000170,24.021093,-0.0076,1.368
13026.00,7.523718,25.03911,-0.000168,24.021164,-0.0076,1.368
13028.00,7.523011,25.03869,-0.000169,24.021570,-0.0076,1.368
13030.00,7.523064,25.03907,-0.000169,24.021242,-0.0076,1.368
13032.00,7.523041,25.03866,-0.000168,24.022233,-0.0076,1.369
13034.00,7.523384,25.03894,-0.000168,24.021263,-0.0076,1.369
13036.00,7.523637,25.03847,-0.000170,24.021358,-0.0076,1.368
13038.00,7.524054,25.03913,-0.000169,24.022172,-0.0076,1.368
13040.00,7.524205,25.03947,-0.000169,24.021983,-0.0076,1.368
13042.00,7.522948,25.03904,-0.000170,24.021688,-0.0076,1.368
13044.00,7.523103,25.04024,-0.000170,24.021519,-0.0076,1.368
13046.00,7.523648,25.04041,-0.000169,24.021341,-0.0076,1.368
13048.00,7.522732,25.03972,-0.000168,24.021671,-0.0076,1.368
13050.00,7.522490,25.03930,-0.000169,24.021514,-0.0076,1.369
13052.00,7.522582,25.03923,-0.000169,24.021524,-0.0076,1.369
13054.00,7.522784,25.03892,-0.000171,24.021872,-0.0076,1.369
13056.00,7.522918,25.03857,-0.000169,24.021504,-0.0076,1.368
13058.00,7.522929,25.03964,-0.000169,24.021225,-0.0076,1.369
13060.00,7.523278,25.03970,-0.000169,24.021508,-0.0076,1.369
13062.00,7.523643,25.03972,-0.000169,24.021278,-0.0076,1.369
13064.00,7.523501,25.03930,-0.000169,24.022097,-0.0076,1.368
13066.00,7.522376,25.03865,-0.000169,24.020834,-0.0076,1.368
13068.00,7.522311,25.03908,-0.000169,24.021329,-0.0076,1.368
13070.00,7.523110,25.04020,-0.000169,24.021363,-0.0076,1.369
13072.00,7.523852,25.03988,-0.000169,24.021303,-0.0076,1.368
13074.00,7.523922,25.03966,-0.000169,24.021361,-0.0076,1.369
13076.00,7.523513,25.03952,-0.000168,24.021236,-0.0076,1.368
13078.00,7.522877,25.04099,-0.000170,24.020848,-0.0076,1.369
13080.00,7.522526,25.04083,-0.000169,24.021399,-0.0076,1.368
13082.00,7.523398,25.03985,-0.000169,24.021238,-0.0076,1.368
13084.00,7.522982,25.04025,-0.000169,24.020968,-0.0076,1.368
13086.00,7.523007,25.04038,-0.000170,24.020948,-0.0076,1.369
13088.00,7.522614,25.03993,-0.000170,24.021173,-0.0076,1.368
13090.00,7.522172,25.04065,-0.000170,24.021582,-0.0076,1.368
13092.00,7.522817,25.04072,-0.000170,24.021011,-0.0076,1.369
13094.00,7.523222,25.04021,-0.000169,24.021269,-0.0076,1.368
13096.00,7.522656,25.04001,-0.000169,24.021403,-0.0076,1.368
13098.00,7.522119,25.04014,-0.000168,24.020854,-0.0076,1.368
13100.00,7.521882,25.04039,-0.000170,24.021037,-0.0076,1.369
13102.00,7.521809,25.04040,-0.000170,24.020609,-0.0076,1.368
13104.00,7.522386,25.03994,-0.000169,24.022086,-0.0076,1.368
13106.00,7.521813,25.04016,-0.000169,24.021193,-0.0076,1.369
13108.00,7.521644,25.04146,-0.000169,24.021283,-0.0076,1.368
13110.00,7.522226,25.04078,-0.000169,24.021956,-0.0076,1.368
13112.00,7.522334,25.03978,-0.000170,24.021666,-0.0076,1.368
13114.00,7.522047,25.04012,-0.000169,24.021457,-0.0076,1.368
13116.00,7.522107,25.03936,-0.000169,24.021209,-0.0076,1.368
13118.00,7.522393,25.03909,-0.000169,24.021160,-0.0076,1.368
13120.00,7.522652,25.03913,-0.000168,24.021858,-0.0076,1.368
13122.00,7.522905,25.03911,-0.000170,24.020904,-0.0076,1.368
13124.00,7.522490,25.03895,-0.000170,24.021042,-0.0076,1.368
13126.00,7.522421,25.03955,-0.000168,24.021945,-0.0076,1.369
13128.00,7.523192,25.03853,-0.000169,24.021207,-0.0076,1.369
13130.00,7.523271,25.03868,-0.000170,24.021747,-0.0076,1.368
13132.00,7.523257,25.03900,-0.000168,24.021818,-0.0076,1.368
13134.00,7.523006,25.03947,-0.000168,24.021956,-0.0076,1.368
13136.00,7.523181,25.03949,-0.000168,24.021891,-0.0076,1.368
13138.00,7.523596,25.04009,-0.000168,24.021765,-0.0075,1.368
13140.00,7.522762,25.03984,-0.000169,24.021579,-0.0075,1.368
13142.00,7.522511,25.03998,-0.000169,24.020962,-0.0076,1.368
13144.00,7.522646,25.04012,-0.000169,24.020910,-0.0076,1.368
13146.00,7.523512,25.04050,-0.000169,24.021512,-0.0076,1.368
13148.00,7.523729,25.04049,-0.000168,24.020883,-0.0076,1.368
13150.00,7.523960,25.03986,-0.000169,24.021465,-0.0076,1.369
13152.00,7.523597,25.04042,-0.000169,24.021686,-0.0076,1.368
13154.00,7.523317,25.04027,-0.000169,24.021459,-0.0076,1.368
13156.00,7.523492,25.04054,-0.000169,24.021412,-0.0075,1.368
13158.00,7.522239,25.04010,-0.000169,24.021863,-0.0076,1.369
13160.00,7.521945,25.04011,-0.000169,24.021236,-0.0076,1.369
13162.00,7.521942,25.04028,-0.000169,24.021613,-0.0076,1.368
13164.00,7.522696,25.04036,-0.000169,24.020908,-0.0076,1.368
13166.00,7.522981,25.04028,-0.000169,24.020623,-0.0076,1.368
13168.00,7.523013,25.04010,-0.000169,24.021419,-0.0076,1.368
13170.00,7.522416,25.03985,-0.000169,24.020513,-0.0076,1.368
13172.00,7.522699,25.03944,-0.000170,24.021787,-0.0076,1.369
13174.00,7.522842,25.03911,-0.000170,24.021098,-0.0076,1.368
13176.00,7.522718,25.03949,-0.000170,24.021773,-0.0076,1.368
13178.00,7.523107,25.03988,-0.000170,24.021450,-0.0076,1.368
13180.00,7.523100,25.04034,-0.000170,24.021135,-0.0076,1.368
13182.00,7.522910,25.04018,-0.000169,24.021782,-0.0076,1.368
13184.00,7.523004,25.04139,-0.000168,24.021892,-0.0076,1.369
13186.00,7.523287,25.04113,-0.000168,24.020962,-0.0076,1.368
13188.00,7.523686,25.04048,-0.000168,24.021568,-0.0076,1.368
13190.00,7.523482,25.04157,-0.000169,24.021463,-0.0076,1.369
13192.00,7.522400,25.04162,-0.000170,24.021852,-0.0075,1.368
13194.00,7.522861,25.04068,-0.000169,24.021073,-0.0076,1.368
13196.00,7.523672,25.04011,-0.000169,24.021591,-0.0076,1.368
13198.00,7.523206,25.04037,-0.000168,24.021490,-0.0076,1.368
13200.00,7.523596,25.04181,-0.000171,24.021499,-0.0076,1.369
13202.00,7.523474,25.04149,-0.000169,24.021499,-0.0076,1.369
13204.00,7.523312,25.04039,-0.000168,24.021486,-0.0076,1.368
@22,12.0000,24.0
13206.00,7.523329,25.04128,-0.000168,24.021428,-0.0076,1.368
13208.00,7.520655,25.04189,-0.000169,24.021504,-0.0076,1.368
13210.00,7.512625,25.04232,-0.000170,24.022104,-0.0076,1.368
13212.00,7.504197,25.04211,-0.000169,24.021499,-0.0076,1.367
13214.00,7.498178,25.04195,-0.000169,24.022008,-0.0076,1.367
13216.00,7.493368,25.04221,-0.000169,24.021454,-0.0076,1.368
13218.00,7.490899,25.04266,-0.000170,24.021747,-0.0077,1.369
13220.00,7.491098,25.04203,-0.000171,24.021865,-0.0076,1.369
13222.00,7.491126,25.04243,-0.000171,24.021642,-0.0076,1.369
13224.00,7.491477,25.04250,-0.000171,24.021443,-0.0076,1.369
13226.00,7.491202,25.04137,-0.000171,24.021597,-0.0076,1.370
13228.00,7.491087,25.04097,-0.000170,24.022039,-0.0076,1.370
13230.00,7.491236,25.04212,-0.000172,24.021481,-0.0076,1.370
13232.00,7.494495,25.04157,-0.000172,24.021082,-0.0076,1.370
13234.00,7.503111,25.04193,-0.000172,24.021990,-0.0076,1.370
13236.00,7.511896,25.04201,-0.000172,24.021615,-0.0076,1.371
13238.00,7.517958,25.04232,-0.000171,24.021291,-0.0076,1.371
13240.00,7.522264,25.04184,-0.000170,24.021818,-0.0076,1.369
13242.00,7.524199,25.04134,-0.000169,24.021958,-0.0076,1.369
13244.00,7.524358,25.04148,-0.000170,24.020924,-0.0076,1.369
13246.00,7.524055,25.04154,-0.000169,24.020578,-0.0076,1.369
13248.00,7.524024,25.04043,-0.000169,24.021207,-0.0076,1.369
13250.00,7.525094,25.04122,-0.000169,24.021417,-0.0076,1.369
13252.00,7.525475,25.04110,-0.000168,24.021207,-0.0076,1.369
[truncated: 53,532 more chars]
